# Supplementary material for: Molecular hybridization strategy for tuning bioactive peptide function
Source: Commun Biol. 2023 Oct 19;6:1067. doi: 10.1038/s42003-023-05254-7 (PMC10587126; doi:10.1038/s42003-023-05254-7)
Supplement: Supplementary file 3 — Supplementary Data 1 [file 42003_2023_5254_MOESM3_ESM.txt]

Peptide Concentration (μmol L-1)	VmCT1	VmCT1	VmCT1	Anoplin	Anoplin	Anoplin	AV	AV	AV	Protonectin	Protonectin	Protonectin	PV	PV	PV	VP	VP	VP	Decoralin	Decoralin	Decoralin	DV	DV	DV	VD	VD	VD	Temporin A	Temporin A	Temporin A	TV	TV	TV	VT	VT	VT
100.000000	100.000000	89.017960	79.881660	7.389600	7.325041	6.791877	0.000000	0.000000	0.000000	100.000000	99.786410	100.000000	21.468390	36.567100	37.778220	-3.089660	1.859344	0.120313	100.036700	83.582090	92.011004	55.930510	86.012650	81.797060	1.573586	1.184858	0.954119	23.840280	33.417010	55.065130	12.106600	17.813030	10.213220	16.199750	23.596750	36.447360
50.000000	88.022240	86.412220	84.678330	4.416007	2.839553	3.797907	0.377247	0.000000	0.000000	67.510270	93.001630	67.896140	28.444020	20.297840	14.016440	3.981526	2.840665	0.180469	76.832840	71.000000	73.941110	51.673640	58.419520	29.229240	5.557577	2.992268	0.157637	15.544840	8.836229	10.063880	11.779150	12.330560	6.629055	25.040930	10.342400	32.016930
25.000000	41.233340	26.826350	18.129170	2.818256	1.407212	3.548409	1.042977	0.276417	0.720771	8.933593	14.863680	8.347488	3.217073	0.000000	0.000000	2.978181	2.324180	-1.022660	34.090910	28.784650	31.247400	23.185370	35.405160	9.516303	4.738949	5.522643	0.058077	8.340913	5.402149	0.008297	3.974895	8.655487	0.804779	12.270330	12.692040	12.467020
12.500000	19.895030	6.131737	13.647000	2.729492	2.387235	2.883083	2.330054	2.085689	1.095017	0.000000	0.000000	0.266926	2.595955	0.000000	1.082815	1.974837	-1.807700	-0.481250	23.533720	21.677330	22.602878	10.251050	9.559193	9.167842	3.756595	2.691033	0.000000	8.395488	7.028818	0.000000	2.883391	10.523140	0.000000	6.976533	12.571540	10.959930
6.300000	0.075962	1.209581	6.080826	3.350840	4.008041	4.380068	4.105333	4.498053	2.550419	0.000000	0.000000	0.000000	2.213728	0.000000	0.000000	2.930403	-1.187910	-1.082820	8.211140	7.249470	7.871420	9.268692	5.944372	1.651041	1.846462	2.510292	0.000000	6.812807	7.872276	0.000000	1.955612	7.571041	0.000000	8.122612	12.511300	9.466523
3.100000	0.870106	0.203593	1.019766	2.241290	4.573439	5.003812	1.042977	3.593416	1.885093	0.000000	0.000000	0.000000	3.455964	0.000000	0.421095	3.360408	2.220883	-1.082820	8.727270	10.376690	9.561111	7.194834	8.294005	0.000000	2.446789	1.606587	0.000000	7.631435	3.594738	0.000000	7.358559	9.559193	0.000000	12.500000	15.820000	14.151690
1.600000	0.000000	0.000000	0.000000	3.084548	2.613394	3.132580	2.241290	2.424928	1.760344	0.000000	0.163337	0.084931	1.305940	0.000000	0.000000	2.930403	-1.446160	-2.526570	2.456010	3.482590	3.254100	8.231763	3.052515	0.107857	1.955612	2.811527	0.000000	8.450064	6.787830	0.000000	7.194834	0.823376	0.000000	14.726210	11.065370	12.915410
0.800000	0.000000	0.000000	0.302153	2.862638	2.500314	2.467253	1.353650	1.633371	1.219766	0.540774	1.595678	1.213298	0.828157	0.000000	0.000000	1.401497	0.309891	-0.060160	2.309380	2.416490	2.299870	8.231763	5.582890	0.000000	4.902674	0.823376	0.000000	9.268692	9.619440	0.000000	6.267055	9.318205	0.000000	15.435690	15.824880	4.289389
0.400000	0.000000	0.000000	0.151076	1.886234	1.671064	1.885093	2.374436	0.351803	0.512856	0.000000	0.427189	0.885707	1.019271	0.000000	0.000000	1.305940	-2.943960	-1.323440	2.909090	3.056150	2.958710	7.576860	4.920173	0.356758	2.064763	0.281153	0.000000	8.286338	10.824380	0.000000	6.921957	9.498946	0.000000	16.527200	18.957730	4.936530
0.200000	0.000000	0.167665	2.379454	2.374436	1.520291	1.926675	0.000000	0.000000	0.000000	0.000000	0.000000	0.000000	0.923714	0.000000	0.000000	1.067049	-2.737370	-0.601560	2.382700	2.954550	2.566670	5.775878	0.000000	0.954119	0.000000	0.000000	1.750602	4.902674	0.000000	0.000000	4.902674	0.000000	0.356758	12.597780	18.250000	23.852980
0.100000	0.593882	2.934132	7.667128	0.000000	0.000000	0.000000	1.042977	0.000000	0.000000	0.000000	0.000000	0.000000	0.732601	0.000000	0.000000	1.258162	-2.427480	-0.421090	4.472140	5.045450	4.789991	0.000000	2.630786	0.008297	1.136984	0.341400	0.000000	0.000000	0.000000	0.000000	0.318355	0.220906	0.000000	12.161180	36.308870	4.986310
