# Supplementary material for: Molecular hybridization strategy for tuning bioactive peptide function
Source: Commun Biol. 2023 Oct 19;6:1067. doi: 10.1038/s42003-023-05254-7 (PMC10587126; doi:10.1038/s42003-023-05254-7)
Supplement: Supplementary file 4 — Supplementary Data 2 [file 42003_2023_5254_MOESM4_ESM.txt]

	VmCT1	Anoplin	AV	Protonectin	PV	VP	Decoralin	DV	VD	Temporin A	TV	VT
260.0	-3.806840000e-008	0.000000000	-3.846150000e-009	0.000000000	1.538460000e-009	3.846150000e-009	2.310860000e-012	-2.307690000e-008	3.846150000e-008	1.538460000e-008	-7.692310000e-009	0.000000000
259.5		0.022620000	-0.005230773	0.003366667	-0.012830768	-0.013984612		0.002861515	-0.015569192	-0.002615369	-0.033738469	-0.004107692
259.0	-0.002592618	0.076820000	-0.021261542	0.017833333	-0.046102165	-0.047461535	0.002771769	0.011461515	-0.054246115	-0.002138446	-0.108676931	-0.018707692
258.5		0.132500000	-0.048307696	0.050400000	-0.084430768	-0.079815381		0.026369208	-0.097430731	0.018646169	-0.167276931	-0.047969231
258.0	-0.009593646	0.166500000	-0.084292312	0.099100000	-0.105738460	-0.089938458	0.014940508	0.048938438	-0.127953808	0.069646169	-0.166338469	-0.091907692
257.5		0.179280000	-0.122523081	0.149533333	-0.091523075	-0.067015381		0.079092285	-0.139323038	0.142553862	-0.109169238	-0.141184615
257.0	-0.019687510	0.190580000	-0.151215388	0.183633333	-0.040153845	-0.014553842	0.041994444	0.112307669	-0.136246115	0.213723092	-0.039123085	-0.178184615
256.5		0.217760000	-0.157153850	0.192133333	0.027969232	0.053246158		0.139723054	-0.128538423	0.257384631	-0.002584623	-0.185569231
256.0	-0.032268197	0.257060000	-0.131723081	0.178416667	0.081323078	0.118492312	0.080289100	0.153353823	-0.124588502	0.258969246	-0.014123085	-0.157476923
255.5		0.286060000	-0.075507696	0.152566667	0.099230771	0.165615388		0.152184592	-0.128061500	0.221276938	-0.050753854	-0.103920308
255.0	-0.046300293	0.286720000	0.001938458	0.124133333	0.087261540	0.184353850	0.115135946	0.143353823	-0.137138423	0.163138477	-0.075400008	-0.043892308
254.5		0.266940000	0.085923073	0.101183333	0.071953848	0.171307696		0.136507669	-0.144030731	0.112523092	-0.066400008	0.007646154
254.0	-0.057783474	0.257300000	0.160261535	0.092416667	0.077892309	0.131184619	0.131072078	0.136276900	-0.135938423	0.095538477	-0.029538469	0.047138462
253.5		0.283000000	0.209046150	0.104283333	0.106753848	0.077000004		0.139661515	-0.100199962	0.122692323	0.011553838	0.077553846
253.0	-0.060081227	0.337060000	0.218938458	0.132466667	0.136753848	0.027000004	0.123285314	0.140338438	-0.033384577	0.179538477	0.033892300	0.097076923
252.5		0.382860000	0.184784612	0.158083333	0.142876925	-0.001969227		0.135184592	0.052415423	0.231292323	0.027476915	0.094800000
252.0	-0.049183233	0.387140000	0.115938458	0.157800000	0.118892309	-0.001723073	0.097884606	0.127461515	0.133092346	0.243630785	-0.002769238	0.059923077
251.5		0.352940000	0.035876919	0.122466667	0.081046155	0.023800004		0.124338438	0.185169269	0.206800015	-0.041430777	-0.003984615
251.0	-0.029944702	0.318520000	-0.028553850	0.066448693	0.050492309	0.060323081	0.061943803	0.130969208	0.197907731	0.142753862	-0.070092315	-0.075338462
250.5		0.320660000	-0.062461542	0.015716667	0.031892309	0.088446158		0.145261515	0.174169269	0.086492323	-0.076753854	-0.128353846
250.0	-0.016493996	0.356060000	-0.070092312	-0.015516667	0.008476925	0.089507696	0.015831653	0.156953823	0.120907731	0.056676938	-0.064692315	-0.152953846
249.5		0.379600000	-0.066892312	-0.036150000	-0.041138460	0.051246158		0.152676900	0.041184654	0.042369246	-0.053015392	-0.161492308
249.0	-0.024480740	0.343780000	-0.062800004	-0.064266667	-0.119784614	-0.026138458	-0.042934756	0.124815362	-0.061476885	0.019492323	-0.064046162	-0.174569231
248.5		0.243580000	-0.052492312	-0.101366667	-0.202984614	-0.126061535		0.078753823	-0.170384577	-0.019215369	-0.104353854	-0.198600000
248.0	-0.060583215	0.124520000	-0.022369235	-0.123033333	-0.253092306	-0.218323073	-0.109573971	0.031215362	-0.251507654	-0.052015369	-0.156384623	-0.217107692
247.5		0.045960000	0.031784612	-0.099466667	-0.245492306	-0.271799996		-0.001476946	-0.269984577	-0.048661523	-0.191138469	-0.205107692
247.0	-0.117719372	0.033640000	0.093738458	-0.028050000	-0.186338460	-0.271461535	-0.169188505	-0.017276946	-0.218938423	-0.004384600	-0.192569238	-0.153738462
246.5		0.064520000	0.134276919	0.055833333	-0.109153845	-0.227630765		-0.031138485	-0.134553808	0.048230785	-0.171338469	-0.081830769
246.0	-0.179601240	0.095020000	0.132076919	0.104133333	-0.053661537	-0.168523073	-0.206352328	-0.061692331	-0.078599962	0.064907708	-0.153830777	-0.023369231
245.5		0.103100000	0.089892304	0.096333333	-0.042599998	-0.120599996		-0.111707715	-0.096492269	0.030200015	-0.156446162	-0.002353846
245.0	-0.230487396	0.104820000	0.032107688	0.056400000	-0.071984614	-0.092307688	-0.217857318	-0.160153869	-0.183046115	-0.026646138	-0.170876931	-0.017338462
244.5		0.132680000	-0.014017013	0.030016667	-0.118738460	-0.074584612		-0.175569254	-0.284630731	-0.057599985	-0.174984623	-0.047553846
244.0	-0.262678274	0.200320000	-0.036307696	0.043266667	-0.158046152	-0.055369227	-0.215577216	-0.140676946	-0.336799962	-0.039923062	-0.158969238	-0.072261538
243.5		0.287100000	-0.040169235	0.081616667	-0.177338460	-0.033276919		-0.067846177	-0.308153808	0.003400015	-0.141061546	-0.084723077
243.0	-0.277720600	0.354140000	-0.036615388	0.106600000	-0.178999998	-0.017584612	-0.217377944	0.007430746	-0.217846115	0.024907708	-0.157461546	-0.091307692
242.5		0.372600000	-0.030384619	0.090616667	-0.173738460	-0.017384612		0.049076900	-0.117876885	-0.006307677	-0.236123085	-0.101184615
242.0	-0.283179369	0.338080000	-0.020861542	0.035316667	-0.172307691	-0.033553842	-0.236860219	0.039846540	-0.058523038	-0.082876908	-0.377200008	-0.119600000
241.5		0.263060000	-0.013074856	-0.039616667	-0.182292306	-0.061953842		-0.015184638	-0.063138423	-0.173246138	-0.554553854	-0.148630769
241.0	-0.289345053	0.161740000	-0.023984619	-0.119516667	-0.209523075	-0.101492304	-0.282216431	-0.099015408	-0.123705937	-0.252353831	-0.732584623	-0.190092308
240.5		0.045300000	-0.073153850	-0.202516667	-0.258523075	-0.154123073		-0.194553869	-0.211353808	-0.316430754	-0.882507700	-0.243984615
240.0	-0.307835962	-0.070280000	-0.163738465	-0.286966667	-0.329061537	-0.214476919	-0.361780324	-0.289523100	-0.289969192	-0.370507677	-0.988430777	-0.303938462
239.5		-0.157540000	-0.272046158	-0.358550000	-0.411661537	-0.261446150		-0.375184638	-0.327707654	-0.407799985	-1.045676931	-0.357076923
239.0	-0.350303911	-0.184400000	-0.358369235	-0.396716667	-0.488230768	-0.266215381	-0.485022617	-0.445584638	-0.307630731	-0.406969215	-1.058953854	-0.390523077
238.5		-0.132600000	-0.392523081	-0.396250000	-0.540415383	-0.214415381		-0.499523100	-0.236799962	-0.352523062	-1.042384623	-0.398369231
238.0	-0.424794106	-0.013120000	-0.373861542	-0.379833333	-0.560553845	-0.123507688	-0.653774768	-0.542400023	-0.147169192	-0.257415369	-1.018000008	-0.381953846
237.5		0.133740000	-0.330292312	-0.385633333	-0.557538460	-0.037138458		-0.583969254	-0.082676885	-0.163969215	-1.010169238	-0.345061538
237.0	-0.530550494	0.254600000	-0.299476927	-0.439466667	-0.553369229	0.001353850	-0.852297311	-0.632784638	-0.076461500	-0.120307677	-1.038846162	-0.292784615
236.5		0.305680000	-0.308107696	-0.537066667	-0.573430768	-0.024292304		-0.691646177	-0.132307654	-0.152092292	-1.116015392	-0.237584615
236.0	-0.655519224	0.270500000	-0.363261542	-0.650833333	-0.636184614	-0.097199996	-1.049277251	-0.757646177	-0.223523038	-0.251153831	-1.246338469	-0.204415385
235.5		0.164660000	-0.455815388	-0.751750000	-0.746061537	-0.183753842		-0.826061562	-0.310553808	-0.386123062	-1.427861546	-0.222430769
235.0	-0.780200945	0.025320000	-0.567523081	-0.826000000	-0.890861537	-0.256415381	-1.214169822	-0.894738485	-0.365092269	-0.522323062	-1.648984623	-0.304169231
234.5		-0.110380000	-0.675738465	-0.876266667	-1.044984614	-0.305569227		-0.965800023	-0.383738423	-0.635584600	-1.884584623	-0.429030769
234.0	-0.886506225	-0.226180000	-0.757615388	-0.914100000	-1.179984614	-0.335630765	-1.334886179	-1.043553869	-0.383353808	-0.715415369	-2.097861546	-0.549676923
233.5		-0.331600000	-0.797138465	-0.953100000	-1.279446152	-0.353969227		-1.130169254	-0.383707654	-0.762907677	-2.253030777	-0.621000000
233.0	-0.965478574	-0.445380000	-0.792907696	-1.005433333	-1.349123075	-0.362876919	-1.422077044	-1.222384638	-0.392492269	-0.788969215	-2.334723085	-0.629707692
232.5		-0.568840000	-0.760323081	-1.077450000	-1.412784614	-0.358999996		-1.311923100	-0.404076885	-0.811938446	-2.362338469	-0.600876923
232.0	-1.018620046	-0.672920000	-0.724984619	-1.165433333	-1.493415383	-0.337923073	-1.497891981	-1.390138485	-0.411061500	-0.850507677	-2.386738469	-0.577123077
231.5		-0.714440000	-0.711246158	-1.257750000	-1.593199998	-0.299646150		-1.453061562	-0.415999962	-0.912646138	-2.466246162	-0.588661538
231.0	-1.053284569	-0.671460000	-0.733246158	-1.345950000	-1.688769229	-0.251538458	-1.581548995	-1.502492331	-0.430446115	-0.987338446	-2.632876931	-0.636584615
230.5		-0.568360000	-0.791415388	-1.435016667	-1.747784614	-0.206738458		-1.542553869	-0.461599962	-1.048261523	-2.870200008	-0.697461538
230.0	-1.077669229	-0.466220000	-0.873092312	-1.540300000	-1.754692306	-0.177753842	-1.683963076	-1.576476946	-0.500230731	-1.069923062	-3.119892315	-0.740815385
229.5		-0.423900000	-0.955876927	-1.670066667	-1.725830768	-0.168753842		-1.608584638	-0.524538423	-1.046723062	-3.316107700	-0.745923077
229.0	-1.099334555	-0.460260000	-1.015138465	-1.809683333	-1.701907691	-0.172415381	-1.811747136	-1.649092331	-0.518876885	-1.000276908	-3.426230777	-0.710953846
228.5		-0.547620000	-1.036430773	-1.924266667	-1.723276922	-0.173769227		-1.713723100	-0.489938423	-0.967230754	-3.468830777	-0.652892308
228.0	-1.125612139	-0.638920000	-1.027353850	-1.980216667	-1.805446152	-0.158292304	-1.970321796	-1.813153869	-0.462815346	-0.974815369	-3.495923085	-0.598492308
227.5		-0.703340000	-1.018646158	-1.967900000	-1.931307691	-0.118061535		-1.939830792	-0.458999962	-1.022292292	-3.553369238	-0.569338462
227.0	-1.161918313	-0.741340000	-1.049630773	-1.907533333	-2.064461537	-0.053384612	-2.159342888	-2.066846177	-0.477999962	-1.083846138	-3.651492315	-0.568969231
226.5		-0.771480000	-1.144507696	-1.836200000	-2.174676922	0.027646158		-2.165630792	-0.502153808	-1.131753831	-3.768076931	-0.582938462
226.0	-1.207633269	-0.807140000	-1.295261542	-1.788633333	-2.258030768	0.108723081	-2.364656571	-2.229430792	-0.520476885	-1.160999985	-3.877984623	-0.593507692
225.5		-0.847560000	-1.464030773	-1.784866667	-2.337630768	0.165969235		-2.280092331	-0.546230731	-1.194707677	-3.980353854	-0.597076923
225.0	-1.254062957	-0.889620000	-1.604892312	-1.828233333	-2.443153845	0.174369235	-2.557217661	-2.348476946	-0.607753808	-1.265738446	-4.098384623	-0.607615385
224.5		-0.944560000	-1.691230773	-1.909616667	-2.584307691	0.120107696		-2.444815408	-0.719784577	-1.389938446	-4.253276931	-0.642830769
224.0	-1.287448778	-1.036840000	-1.730630773	-2.014233333	-2.740092306	0.011892312	-2.703260976	-2.547261562	-0.864199962	-1.553153831	-4.439184623	-0.707400000
223.5		-1.180520000	-1.756384619	-2.128233333	-2.874615383	-0.118246150		-2.620815408	-1.000353808	-1.719815369	-4.623061546	-0.790630769
223.0	-1.293278315	-1.352620000	-1.800107696	-2.241950000	-2.966461537	-0.226307688	-2.779389351	-2.648815408	-1.096199962	-1.852630754	-4.769400008	-0.878923077
222.5		-1.491780000	-1.863876927	-2.346300000	-3.024507691	-0.273707688		-2.646707715	-1.149769192	-1.926846138	-4.864676931	-0.966507692
222.0	-1.256905135	-1.531960000	-1.914230773	-2.425350000	-3.074276922	-0.242430765	-2.783334972	-2.645215408	-1.182030731	-1.933538446	-4.919153854	-1.050707692
221.5		-1.448460000	-1.906107696	-2.454800000	-3.127261537	-0.143030765		-2.661184638	-1.210184577	-1.878707677	-4.947353854	-1.118169231
221.0	-1.162616294	-1.278260000	-1.821000004	-2.413133333	-3.163984614	-0.013692304	-2.736927823	-2.685046177	-1.228784577	-1.783876908	-4.950553854	-1.141953846
220.5		-1.094560000	-1.688015388	-2.298833333	-3.148738460	0.092707696		-2.694738485	-1.215953808	-1.683661523	-4.919692315	-1.098692308
220.0	-1.000623307	-0.954680000	-1.566846158	-2.137233333	-3.062461537	0.132938465	-2.683391514	-2.678938485	-1.155907654	-1.611476908	-4.853938469	-0.991538462
219.5		-0.865040000	-1.503446158	-1.968833333	-2.921769229	0.098476927		-2.645138485	-1.056830731	-1.577953831	-4.771707700	-0.855661538
219.0	-0.784545178	-0.792460000	-1.496200004	-1.829366667	-2.767738460	0.022092312	-2.679021830	-2.608753869	-0.950430731	-1.561030754	-4.700307700	-0.739430769
218.5		-0.709000000	-1.503384619	-1.739866667	-2.638246152	-0.045707688		-2.579784638	-0.877907654	-1.524123062	-4.655430777	-0.678461538
218.0	-0.565083237	-0.626760000	-1.486492312	-1.711400000	-2.551892306	-0.076476919	-2.774681646	-2.563030792	-0.873615346	-1.452769215	-4.634661546	-0.683753846
217.5		-0.590600000	-1.449200004	-1.749650000	-2.512707691	-0.087830765		-2.567338485	-0.953184577	-1.377415369	-4.633215392	-0.747169231
217.0	-0.418466490	-0.636960000	-1.434615388	-1.845750000	-2.520630768	-0.128169227	-2.987136782	-2.606476946	-1.106307654	-1.356430754	-4.663230777	-0.850446154
216.5		-0.758500000	-1.481938465	-1.961416667	-2.569476922	-0.233738458		-2.684784638	-1.295461500	-1.428769215	-4.750384623	-0.966323077
216.0	-0.406711376	-0.906080000	-1.582446158	-2.033783333	-2.636861537	-0.396753842	-3.274878313	-2.782953869	-1.465476885	-1.577230754	-4.905446162	-1.058723077
215.5		-1.023040000	-1.676030773	-2.010700000	-2.687076922	-0.573999996		-2.863707715	-1.565369192	-1.737153831	-5.099138469	-1.094369231
215.0	-0.536459879	-1.080880000	-1.693261542	-1.892300000	-2.694907691	-0.726399996	-3.542824131	-2.897969254	-1.573123038	-1.844876908	-5.270953854	-1.064646154
214.5		-1.089840000	-1.608076927	-1.738516667	-2.670092306	-0.850492304		-2.888169254	-1.508015346	-1.883553831	-5.371000008	-0.997384615
214.0	-0.752024853	-1.084840000	-1.458723081	-1.628933333	-2.652676922	-0.971953842	-3.687287969	-2.865461562	-1.421092269	-1.887092292	-5.398369238	-0.942353846
213.5		-1.103240000	-1.322400004	-1.606966667	-2.677661537	-1.110538458		-2.863307715	-1.369584577	-1.902215369	-5.399000008	-0.937369231
213.0	-0.971313694	-1.168260000	-1.264584619	-1.657066667	-2.741661537	-1.252446150	-3.660608929	-2.892984638	-1.389492269	-1.945876908	-5.423353854	-0.982523077
212.5		-1.280240000	-1.299584619	-1.732333333	-2.807153845	-1.356738458		-2.942815408	-1.480384577	-1.995907677	-5.483107700	-1.042230769
212.0	-1.134691475	-1.416000000	-1.386753850	-1.800416667	-2.842353845	-1.387492304	-3.510785929	-2.997861562	-1.607753808	-2.019015369	-5.547892315	-1.070215385
211.5		-1.540280000	-1.461938465	-1.862966667	-2.857215383	-1.341707688		-3.057030792	-1.721569192	-2.006076908	-5.585076931	-1.035353846
211.0	-1.226975715	-1.629460000	-1.482353850	-1.937200000	-2.898476922	-1.252030765	-3.363132406	-3.131784638	-1.784661500	-1.982523062	-5.605461546	-0.934461538
210.5		-1.693040000	-1.456661542	-2.030583333	-3.008384614	-1.168707688		-3.232784638	-1.798399962	-1.987707677	-5.672015392	-0.793738462
210.0	-1.261841256	-1.772160000	-1.440661542	-2.142216667	-3.187030768	-1.138123073	-3.355056787	-3.362723100	-1.809892269	-2.044230754	-5.861953854	-0.664938462
209.5		-1.910360000	-1.500815388	-2.286466667	-3.393123075	-1.189615381		-3.523400023	-1.890184577	-2.143446138	-6.211338469	-0.612246154
209.0	-1.253878690	-2.119380000	-1.669523081	-2.501833333	-3.578415383	-1.329015381	-3.574167855	-3.725738485	-2.090892269	-2.255184600	-6.684553854	-0.682984615
208.5		-2.371120000	-1.923415388	-2.820500000	-3.721246152	-1.536615381		-3.987923100	-2.405169192	-2.350138446	-7.190676931	-0.871246154
208.0	-1.207700275	-2.622860000	-2.199676927	-3.220850000	-3.831815383	-1.772507688	-4.044631004	-4.319523100	-2.761615346	-2.415999985	-7.634630777	-1.103061538
207.5		-2.850540000	-2.436353850	-3.614500000	-3.933292306	-1.992276919		-4.707076946	-3.059123038	-2.457907677	-7.969261546	-1.266246154
207.0	-1.126176108	-3.058280000	-2.605769235	-3.894183333	-4.042384614	-2.167399996	-4.758180097	-5.116661562	-3.222646115	-2.486415369	-8.215476931	-1.273538462
206.5		-3.260440000	-2.720738465	-4.011683333	-4.165430768	-2.297630765		-5.514492331	-3.244046115	-2.505046138	-8.438661546	-1.115723077
206.0	-1.017994655	-3.463320000	-2.817523081	-4.021183333	-4.305476922	-2.407923073	-5.699751709	-5.890369254	-3.183384577	-2.508492292	-8.698153854	-0.864738462
205.5		-3.670500000	-2.935184619	-4.048266667	-4.466999998	-2.535369227		-6.266123100	-3.132184577	-2.493123062	-9.005230777	-0.626753846
205.0	-0.893692636	-3.903040000	-3.103769235	-4.207066667	-4.653015383	-2.715692304	-6.823700772	-6.680738485	-3.163999962	-2.471169215	-9.319753854	-0.483246154
204.5		-4.202660000	-3.337600004	-4.529366667	-4.859861537	-2.973199996		-7.160615408	-3.301353808	-2.473676908	-9.587415392	-0.459753846
204.0	-0.762885435	-4.601500000	-3.627492312	-4.956733333	-5.075923075	-3.311584612	-7.995095629	-7.694153869	-3.514507654	-2.534523062	-9.786076931	-0.531369231
203.5		-5.083160000	-3.936553850	-5.392250000	-5.283953845	-3.707015381		-8.230523100	-3.746784577	-2.664215369	-9.941507700	-0.645615385
203.0	-0.645445964	-5.577340000	-4.211000004	-5.764500000	-5.464846152	-4.112338458	-8.967980235	-8.708553869	-3.947507654	-2.833676908	-10.099692320	-0.742692308
202.5		-6.002740000	-4.406061542	-6.055216667	-5.602461537	-4.476999996		-9.098846177	-4.093030731	-2.983923062	-10.282600010	-0.771046154
202.0	-0.582594182	-6.323400000	-4.507692312	-6.279316667	-5.689707691	-4.771799996	-9.460629824	-9.426830792	-4.186676885	-3.056984600	-10.469292320	-0.704892308
201.5		-6.566440000	-4.530523081	-6.445233333	-5.730923075	-4.997907688		-9.753030792	-4.242938423	-3.025138446	-10.617738470	-0.558538462
201.0	-0.618023691	-6.783600000	-4.494692312	-6.533650000	-5.733523075	-5.172138458	-9.309934117	-10.119646180	-4.268938423	-2.897876908	-10.702169240	-0.381261538
200.5		-6.993040000	-4.408000004	-6.511316667	-5.690846152	-5.304323073		-10.504876950	-4.255261500	-2.705676908	-10.726353850	-0.225353846
200.0	-0.747004974	-7.156640000	-4.273646158	-6.365816667	-5.570846152	-5.391307688	-8.599660750	-10.825615410	-4.180492269	-2.478846138	-10.700938470	-0.107476923
199.5		-7.214300000	-4.113846158	-6.131033333	-5.326969229	-5.432307688		-10.991523100	-4.026123038	-2.239276908	-10.613184620	0.003492308
199.0	-0.879593422	-7.141820000	-3.976923081	-5.880900000	-4.930646152	-5.443569227	-7.653694872	-10.968707720	-3.794030731	-2.005092292	-10.425923080	0.157969231
198.5		-6.977300000	-3.909800004	-5.692033333	-4.403276922	-5.448738458		-10.801507720	-3.516430731	-1.793599985	-10.110492320	0.378861538
198.0	-0.872367924	-6.792220000	-3.916338465	-5.597383333	-3.820184614	-5.450307688	-6.876923644	-10.576600020	-3.249030731	-1.612861523	-9.679707700	0.637661538
197.5		-6.635420000	-3.942461542	-5.561000000	-3.277999998	-5.414646150		-10.362384640	-3.044984577	-1.448630754	-9.184338469	0.873676923
197.0	-0.625533966	-6.502440000	-3.908815388	-5.493516667	-2.844707691	-5.294984612	-6.541177049	-10.172876950	-2.920846115	-1.264969215	-8.672553854	1.037830769
196.5		-6.356940000	-3.766738465	-5.304583333	-2.524784614	-5.077661535		-9.979138485	-2.838615346	-1.026769215	-8.150707700	1.122061538
196.0	-0.170478350	-6.180500000	-3.531600004	-4.963400000	-2.262892306	-4.807999996	-6.661450907	-9.748400023	-2.724123038	-0.731399985	-7.584307700	1.152507692
195.5		-6.000100000	-3.267923081	-4.527866667	-1.983215383	-4.567538458		-9.473015408	-2.517261500	-0.424646138	-6.939630777	1.159261538
195.0	0.334672190	-5.863120000	-3.042400004	-4.117216667	-1.639753845	-4.418953842	-7.036653719	-9.168215408	-2.219938423	-0.183830754	-6.227369238	1.154876923
194.5		-5.780560000	-2.884584619	-3.839616667	-1.244461537	-4.365061535		-8.847123100	-1.901784577	-0.074569215	-5.506784623	1.139615385
194.0		-5.691940000	-2.779600004	-3.719883333	-0.854123075	-4.352907688		-8.497769254	-1.653830731	-0.106753831	-4.843384623	1.122200000
193.5		-5.490600000	-2.687738465	-3.679416667	-0.523061537	-4.312092304		-8.079784638	-1.524015346	-0.218353831	-4.253600008	1.129446154
193.0		-5.096340000	-2.568630773	-3.586550000	-0.255076922	-4.191923073		-7.543861562	-1.485523038	-0.299907677	-3.681553854	1.191138462
192.5		-4.519600000	-2.395553850	-3.344300000	0.007353848	-3.974215381		-6.863876946	-1.462999962	-0.248707677	-3.029676931	1.312338462
192.0		-3.865300000	-2.161430773	-2.953850000	0.343138463	-3.668153842		-6.066000023	-1.392338423	-0.023215369	-2.224861546	1.459538462
191.5		-3.273280000	-1.881415388	-2.509283333	0.788907694	-3.304984612		-5.236553869	-1.263646115	0.334400015	-1.277400008	1.576184615
191.0		-2.841260000	-1.591523081	-2.132150000	1.300923078	-2.936707688		-4.497446177	-1.116661500	0.721830785	-0.292923085	1.617569231
190.5		-2.585900000	-1.337507696	-1.897316667	1.775092309	-2.626799996		-3.955661562	-1.000584577	1.032246169	0.572492300	1.578892308
190.0		-1.842006154	-1.155953850	-1.802400000	2.111276925	-2.425692304		-3.654169254	-0.937476885	1.207553862	1.188307685	1.495276923
