# Supplementary material for: Molecular hybridization strategy for tuning bioactive peptide function
Source: Commun Biol. 2023 Oct 19;6:1067. doi: 10.1038/s42003-023-05254-7 (PMC10587126; doi:10.1038/s42003-023-05254-7)
Supplement: Supplementary file 5 — Supplementary Data 3 [file 42003_2023_5254_MOESM5_ESM.txt]

	VmCT1-NH2	Anoplin-NH2	Anoplin-VmCT1-NH2	Protonectin-NH2	Protonectin-VmCT1-NH2	VmCT1-Protonectin-NH2	Decoralin-NH2	Decoralin-VmCT1-NH2	VmCT1-Decoralin-NH2	Temporin A-NH2	Temporin A-VmCT1-NH2	VmCT1-Temporin A-NH2
260.0	1.2999200000e-009	0.000000000	3.076920000e-007	-3.333330000e-007	7.692310000e-008	3.076920000e-008	-1.661340000e-011	1.538460000e-007	2.307690000e-007	-7.692310000e-008	3.076920000e-007	0.000000000
259.5		0.000820000	0.006692615	0.007449667	0.000661615	-0.001953815		0.024846308	0.017000231	-0.010184692	0.009492615	-0.023369231
259.0	0.0000742665	0.009300000	0.032677231	0.026849667	0.006677000	0.000046185	-0.004068538	0.089446308	0.063277154	-0.029892385	0.033446462	-0.071953846
258.5		0.032520000	0.083415692	0.046866333	0.024107769	0.019092338		0.167461692	0.124246385	-0.039907769	0.059631077	-0.102446154
258.0	-0.0013948440	0.060535288	0.143154154	0.047616333	0.050184692	0.054000031	-0.011855303	0.226015538	0.177015615	-0.037061615	0.073323385	-0.091276923
257.5		0.067220000	0.174661846	0.012483000	0.071507769	0.083600031		0.239061692	0.198231000	-0.039646231	0.066215692	-0.054338462
257.0	-0.0090899430	0.034360000	0.147154154	-0.052500333	0.074692385	0.083338492	-0.015376862	0.199938615	0.177338692	-0.066292385	0.043969538	-0.026292308
256.5		-0.026220000	0.067108000	-0.111800333	0.059077000	0.049061569		0.126384769	0.126015615	-0.111492385	0.024461846	-0.023553846
256.0	-0.0283547740	-0.078320000	-0.020061231	-0.120383667	0.036861615	0.003923108	-0.012641969	0.053107846	0.074169462	-0.146446231	0.025354154	-0.029738462
255.5		-0.091840000	-0.062061231	-0.058817000	0.020030846	-0.019199969		0.012923231	0.052261769	-0.145400077	0.049877231	-0.016846154
255.0	-0.0603673600	-0.066260000	-0.037445846	0.047466333	0.008507769	-0.003323046	-0.010324991	0.017754000	0.071907923	-0.109138538	0.084123385	0.023030769
254.5		-0.023100000	0.034092615	0.144683000	-0.006338385	0.042923108		0.053077077	0.119661769	-0.059753923	0.109292615	0.069769231
254.0	-0.0984193510	0.022620000	0.113723385	0.191183000	-0.024999923	0.098353877	-0.016458528	0.092215538	0.168800231	-0.014015462	0.117861846	0.097507692
253.5		0.078040000	0.173523385	0.186666333	-0.029276846	0.149569262		0.119338615	0.199107923	0.033261462	0.118184923	0.101600000
253.0	-0.1301976110	0.156040000	0.207092615	0.165766333	0.006753923	0.197692338	-0.031847682	0.141554000	0.208138692	0.095646077	0.123554154	0.100938462
252.5		0.245200000	0.217769538	0.164733000	0.089984692	0.246492338		0.178846308	0.206615615	0.166399923	0.137631077	0.114723077
252.0	-0.1453279380	0.302580000	0.204235032	0.192799667	0.190677000	0.287600031	-0.050014750	0.241292462	0.204692538	0.209369154	0.152031077	0.140092308
251.5		0.284700000	0.161984923	0.231266333	0.254630846	0.300446185		0.315323231	0.203046385	0.185215308	0.157661846	0.155415385
251.0	-0.1410305540	0.190240000	0.097784923	0.254633000	0.239584692	0.268784646	-0.065090467	0.372261692	0.195892538	0.090569154	0.156292615	0.145584615
250.5		0.071780000	0.037431077	0.249933000	0.146846231	0.197446185		0.390015538	0.180184846	-0.028753923	0.158261846	0.121246154
250.0	-0.1204976870	-0.000280000	0.012969538	0.218583000	0.021277000	0.112676954	-0.078088893	0.367015538	0.159523308	-0.106861615	0.167800308	0.109738462
249.5		0.006780000	0.037292615	0.166366333	-0.080384538	0.044953877		0.316784769	0.138600231	-0.105600077	0.172708000	0.124692308
249.0	-0.0875111660	0.061126600	0.089477231	0.097799667	-0.125984538	0.010061569	-0.094608880	0.252815538	0.114892538	-0.040215462	0.151738769	0.145276923
248.5		0.092380000	0.127123385	0.021549667	-0.120723000	0.004292338		0.182184769	0.078554077	0.036738385	0.094908000	0.128953846
248.0	-0.0454931640	0.048940000	0.118461846	-0.043150333	-0.090830692	0.015246185	-0.118079797	0.113954000	0.023984846	0.076599923	0.017031077	0.050846154
247.5		-0.060560000	0.068215692	-0.071567000	-0.058123000	0.035646185		0.068292462	-0.036445923	0.065338385	-0.049538154	-0.064738462
247.0	-0.0025272480	-0.173380000	0.015323385	-0.049583667	-0.028230692	0.066753877	-0.147770294	0.069523231	-0.070953615	0.022876846	-0.077722769	-0.151138462
246.5		-0.218460000	0.003861846	0.012583000	0.002615462	0.110169262		0.124230923	-0.045230538	-0.021123154	-0.064630462	-0.143815385
246.0	0.0260709830	-0.164940000	0.050523385	0.082849667	0.036261615	0.158661569	-0.183563597	0.205892462	0.051446385	-0.050615462	-0.031307385	-0.028338462
245.5		-0.040020000	0.134261846	0.124783000	0.070200077	0.196169262		0.266200154	0.190846385	-0.068246231	-0.006630462	0.145769231
245.0	0.0255293500	0.089960000	0.214338769	0.117333000	0.102784692	0.207492338	-0.229497517	0.268630923	0.315615615	-0.084800077	-0.010399692	0.296584615
244.5		0.157220000	0.259184923	0.064049667	0.134000077	0.187569262		0.215738615	0.370615615	-0.107046231	-0.047784308	0.361353846
244.0	-0.0048160670	0.124980000	0.261661846	-0.011683667	0.157384692	0.142307723	-0.288675697	0.144138615	0.334892538	-0.134984692	-0.113799692	0.329938462
243.5		0.000440000	0.231415692	-0.079250333	0.153892385	0.081215415		0.090230923	0.231354077	-0.167338538	-0.198707385	0.238507692
243.0	-0.0464019910	-0.172860000	0.176938769	-0.114117000	0.101707769	0.010907723	-0.353594080	0.058030923	0.108446385	-0.206523154	-0.289307385	0.135123077
242.5		-0.336800000	0.098338769	-0.107283667	-0.000646077	-0.063692277		0.019477077	0.009507923	-0.256646231	-0.369322769	0.047923077
242.0	-0.0728532890	-0.444460000	-0.001399692	-0.068050333	-0.119153769	-0.133353815	-0.404659767	-0.053615231	-0.046507462	-0.316538538	-0.424338154	-0.021492308
241.5		-0.477820000	-0.100522769	-0.018933667	-0.198307615	-0.182507662		-0.157430615	-0.062384385	-0.375353923	-0.449999692	-0.080907692
241.0	-0.0693992330	-0.449380000	-0.158984308	0.015549667	-0.199738385	-0.196984585	-0.423386106	-0.256107538	-0.048276692	-0.416446231	-0.455938154	-0.128400000
240.5		-0.388660000	-0.142815077	0.019933000	-0.135815308	-0.175938431		-0.313953692	-0.013938231	-0.427553923	-0.459999692	-0.150476923
240.0	-0.0432363960	-0.324980000	-0.054461231	-0.008883667	-0.067738385	-0.136615354	-0.411364866	-0.327907538	0.026092538	-0.409815462	-0.476768923	-0.138353846
239.5		-0.278520000	0.059046462	-0.067067000	-0.065415308	-0.105676892		-0.328646000	0.046031000	-0.378677000	-0.510768923	-0.105046154
239.0	-0.0168486990	-0.262140000	0.132861846	-0.151250333	-0.158676846	-0.102907662	-0.397887064	-0.350615231	0.016954077	-0.355738538	-0.560245846	-0.084615385
238.5		-0.285540000	0.128677231	-0.259133667	-0.316830692	-0.130276892		-0.402430615	-0.070861308	-0.357000077	-0.626168923	-0.110661538
238.0	-0.0124324340	-0.353180000	0.061308000	-0.382133667	-0.470138385	-0.174384585	-0.428069227	-0.465984462	-0.190676692	-0.384338538	-0.715738154	-0.190400000
237.5		-0.456800000	-0.015430462	-0.499083667	-0.555061462	-0.218569200		-0.521292154	-0.287538231	-0.424507769	-0.835092000	-0.296230769
237.0	-0.0413244310	-0.572300000	-0.052415077	-0.580533667	-0.549984538	-0.253846123	-0.539960175	-0.567399846	-0.312092077	-0.456184692	-0.978630462	-0.383000000
236.5		-0.668240000	-0.042384308	-0.604517000	-0.480938385	-0.281461508		-0.617584462	-0.255630538	-0.462292385	-1.127568923	-0.418400000
236.0	-0.1035757830	-0.722840000	-0.020984308	-0.573617000	-0.401276846	-0.308338431	-0.747215940	-0.679384462	-0.158276692	-0.442815462	-1.261368923	-0.403446154
235.5		-0.738980000	-0.034245846	-0.520417000	-0.364584538	-0.341630738		-0.747046000	-0.083122846	-0.420692385	-1.372876615	-0.368969231
235.0	-0.1918419980	-0.746400000	-0.103245846	-0.495550333	-0.406276846	-0.385923046	-1.036493928	-0.817538308	-0.075861308	-0.434477000	-1.472492000	-0.353369231
234.5		-0.787740000	-0.214461231	-0.544067000	-0.536107615	-0.441969200		-0.909230615	-0.140799769	-0.517815462	-1.577907385	-0.380446154
234.0	-0.2926148030	-0.894160000	-0.337384308	-0.682383667	-0.736323000	-0.505199969	-1.376106249	-1.054399846	-0.248045923	-0.676738538	-1.700061231	-0.451953846
233.5		-1.063740000	-0.447738154	-0.888100333	-0.963138385	-0.565446123		-1.265246000	-0.361092077	-0.880415462	-1.839199692	-0.554707692
233.0	-0.3849671660	-1.258220000	-0.535599692	-1.109167000	-1.157092231	-0.610723046	-1.726842519	-1.506676769	-0.459276692	-1.074292385	-1.992322769	-0.671338462
232.5		-1.424720000	-0.598953538	-1.288950333	-1.266584538	-0.633723046		-1.708784462	-0.538322846	-1.208492385	-2.160676615	-0.785492308
232.0	-0.4421357090	-1.530760000	-0.637276615	-1.394533667	-1.276292231	-0.636230738	-2.050045479	-1.814615231	-0.594984385	-1.262723154	-2.346092000	-0.881569231
231.5		-1.585460000	-0.654399692	-1.431783667	-1.221553769	-0.626415354		-1.823199846	-0.615969000	-1.252461615	-2.540476615	-0.945476923
231.0	-0.4392991140	-1.628220000	-0.664045846	-1.436983667	-1.172399923	-0.611123046	-2.313873593	-1.790184462	-0.584784385	-1.215153923	-2.723261231	-0.970000000
230.5		-1.693280000	-0.687184308	-1.451033667	-1.192861462	-0.590323046		-1.787199846	-0.500153615	-1.188630846	-2.874922769	-0.960815385
230.0	-0.3658212710	-1.783640000	-0.739999692	-1.494533667	-1.301676846	-0.559415354	-2.499889375	-1.855369077	-0.386461308	-1.194769308	-2.996261231	-0.936476923
229.5		-1.878620000	-0.822999692	-1.561517000	-1.463630692	-0.517523046		-1.987722923	-0.284722846	-1.234369308	-3.113199692	-0.919476923
229.0	-0.2368126270	-1.964820000	-0.920661231	-1.633250333	-1.617723000	-0.472969200	-2.609266680	-2.145476769	-0.231799769	-1.292046231	-3.258384308	-0.923030769
228.5		-2.053860000	-1.009738154	-1.697667000	-1.720199923	-0.439384585		-2.287584462	-0.245999769	-1.347430846	-3.443215077	-0.943184615
228.0	-0.0971028870	-2.164700000	-1.069092000	-1.756900333	-1.769676846	-0.424184585	-2.665285904	-2.391430615	-0.326753615	-1.388384692	-3.644107385	-0.962907692
227.5		-2.288940000	-1.087276615	-1.818500333	-1.797846077	-0.419230738		-2.457215231	-0.459230538	-1.418292385	-3.815168923	-0.965553846
227.0	-0.0103435170	-2.380740000	-1.068953538	-1.881350333	-1.838061462	-0.402861508	-2.709081076	-2.500922923	-0.612722846	-1.450630846	-3.917476615	-0.947584615
226.5		-2.389840000	-1.037630462	-1.931100333	-1.898307615	-0.354076892		-2.542738308	-0.737292077	-1.492338538	-3.943045846	-0.919615385
226.0	-0.0311885760	-2.311080000	-1.027999692	-1.949667000	-1.958769154	-0.269215354	-2.787065490	-2.595876769	-0.776353615	-1.530630846	-3.918861231	-0.895584615
225.5		-2.202560000	-1.065999692	-1.930483667	-1.991738385	-0.168876892		-2.661369077	-0.700215154	-1.539800077	-3.891384308	-0.881200000
225.0	-0.1716206540	-2.151160000	-1.148676615	-1.885600333	-1.985923000	-0.088815354	-2.932125473	-2.731507538	-0.536830538	-1.507092385	-3.902292000	-0.873615385
224.5		-2.210940000	-1.241953538	-1.838217000	-1.955923000	-0.059492277		-2.798061385	-0.364969000	-1.454584692	-3.968384308	-0.871446154
224.0	-0.3841027860	-2.361200000	-1.301445846	-1.805350333	-1.930061462	-0.087215354	-3.145563941	-2.855753692	-0.262538231	-1.431000077	-4.074076615	-0.881353846
223.5		-2.515040000	-1.300338154	-1.784650333	-1.926215308	-0.148030738		-2.897707538	-0.248676692	-1.472846231	-4.180553538	-0.910138462
223.0	-0.5791772750	-2.571660000	-1.242153538	-1.757400333	-1.934815308	-0.199061508	-3.390573529	-2.911261385	-0.272584385	-1.567092385	-4.247368923	-0.949876923
222.5		-2.479200000	-1.151830462	-1.708167000	-1.925123000	-0.202061508		-2.885430615	-0.264215154	-1.652077000	-4.254492000	-0.975461538
222.0	-0.6712325770	-2.270080000	-1.057984308	-1.646183667	-1.872476846	-0.147461508	-3.604067309	-2.827338308	-0.202538231	-1.661677000	-4.210615077	-0.963892308
221.5		-2.046300000	-0.982461231	-1.607633667	-1.785169154	-0.064523046		-2.769476769	-0.137322846	-1.577107769	-4.142984308	-0.918630769
221.0	-0.6231344350	-1.919460000	-0.939338154	-1.629983667	-1.705276846	-0.008015354	-3.722724814	-2.753876769	-0.142338231	-1.441753923	-4.078245846	-0.872692308
220.5		-1.941000000	-0.934738154	-1.714800333	-1.678446077	-0.024046123		-2.801830615	-0.243030538	-1.326800077	-4.029461231	-0.863184615
220.0	-0.4613932800	-2.069720000	-0.963461231	-1.811667000	-1.716661462	-0.114846123	-3.709511284	-2.895892154	-0.386845923	-1.279123154	-3.996538154	-0.901184615
219.5		-2.201520000	-1.008615077	-1.844083667	-1.787799923	-0.230230738		-2.991953692	-0.484445923	-1.295338538	-3.974415077	-0.966923077
219.0	-0.2577822060	-2.240740000	-1.050615077	-1.763583667	-1.842446077	-0.299784585	-3.567186194	-3.051738308	-0.484769000	-1.338646231	-3.958984308	-1.033338462
218.5		-2.161140000	-1.080399692	-1.590317000	-1.854015308	-0.288215354		-3.066984462	-0.417553615	-1.376077000	-3.947615077	-1.090846154
218.0	-0.0958827270	-2.015760000	-1.104030462	-1.405183667	-1.835846077	-0.231738431	-3.334591180	-3.057015231	-0.367969000	-1.400984692	-3.938815077	-1.148046154
217.5		-1.897220000	-1.133368923	-1.297250333	-1.822369154	-0.220676892		-3.046399846	-0.408107462	-1.425630846	-3.933999692	-1.212523077
217.0	-0.0410247460	-1.881180000	-1.171461231	-1.306083667	-1.835276846	-0.335384585	-3.069773588	-3.044569077	-0.543461308	-1.458753923	-3.938184308	-1.278753846
216.5		-1.985420000	-1.205922769	-1.400983667	-1.865999923	-0.584261508		-3.042430615	-0.714569000	-1.493138538	-3.955676615	-1.337230769
216.0	-0.1180244890	-2.158940000	-1.215522769	-1.507283667	-1.885707615	-0.894799969	-2.826521707	-3.023984462	-0.845907462	-1.514030846	-3.984061231	-1.390446154
215.5		-2.305640000	-1.184492000	-1.555017000	-1.869415308	-1.166184585		-2.981599846	-0.898707462	-1.518800077	-4.014553538	-1.452753846
215.0	-0.2967881700	-2.339460000	-1.115338154	-1.516300333	-1.815046077	-1.340061508	-2.632651556	-2.926338308	-0.888538231	-1.528661615	-4.041953538	-1.532938462
214.5		-2.247420000	-1.032722769	-1.413850333	-1.749138385	-1.432907662		-2.888122923	-0.862969000	-1.581538538	-4.076107385	-1.621153846
214.0	-0.4961828810	-2.112460000	-0.974107385	-1.304167000	-1.718876846	-1.508092277	-2.482822410	-2.904692154	-0.866153615	-1.708707769	-4.142492000	-1.696415385
213.5		-2.062120000	-0.968892000	-1.248417000	-1.769923000	-1.616769200		-3.001707538	-0.920553615	-1.909784692	-4.268738154	-1.745138462
213.0	-0.6186924850	-2.172400000	-1.018907385	-1.284233667	-1.915384538	-1.757769200	-2.356722307	-3.174969077	-1.032261308	-2.143753923	-4.465892000	-1.769800000
212.5		-2.411500000	-1.097645846	-1.409433667	-2.115676846	-1.884969200		-3.388738308	-1.201645923	-2.346000077	-4.718907385	-1.782707692
212.0	-0.6045731690	-2.682400000	-1.172676615	-1.585300333	-2.294261462	-1.950184585	-2.255205517	-3.595538308	-1.421015154	-2.464523154	-4.993353538	-1.798507692
211.5		-2.924180000	-1.231968923	-1.759117000	-2.388784538	-1.945584585		-3.766322923	-1.662122846	-2.492877000	-5.254753538	-1.835430769
211.0	-0.4647765330	-3.165180000	-1.287738154	-1.893233667	-2.399246077	-1.915984585	-2.223560647	-3.910815231	-1.874092077	-2.475400077	-5.488768923	-1.915646154
210.5		-3.471800000	-1.354984308	-1.983500333	-2.388153769	-1.934769200		-4.073907538	-2.004615154	-2.479584692	-5.709230462	-2.053200000
210.0	-0.2583048540	-3.855860000	-1.433061231	-2.059200333	-2.430107615	-2.060938431	-2.332698264	-4.310953692	-2.031615154	-2.555677000	-5.947322769	-2.238246154
209.5		-4.254380000	-1.516245846	-2.168617000	-2.559215308	-2.304384585		-4.656461385	-1.979230538	-2.713461615	-6.228061231	-2.440353846
209.0	-0.0303035370	-4.608920000	-1.621461231	-2.359617000	-2.763323000	-2.620369200	-2.628251143	-5.104692154	-1.907122846	-2.929477000	-6.552461231	-2.634246154
208.5		-4.948320000	-1.792738154	-2.659900333	-3.020538385	-2.936815354		-5.613307538	-1.885507462	-3.171692385	-6.902445846	-2.820246154
208.0	0.2260268710	-5.370060000	-2.064645846	-3.060883667	-3.326599923	-3.196553815	-3.099089188	-6.129522923	-1.974692077	-3.418307769	-7.265876615	-3.012646154
207.5		-5.936020000	-2.419492000	-3.514850333	-3.679969154	-3.387892277		-6.622430615	-2.210707462	-3.659523154	-7.657384308	-3.207661538
207.0	0.5359560680	-6.603260000	-2.789692000	-3.955417000	-4.050123000	-3.545338431	-3.704735975	-7.098030615	-2.588307462	-3.891600077	-8.111199692	-3.371861538
206.5		-7.268620000	-3.109507385	-4.334667000	-4.380338385	-3.724323046		-7.584553692	-3.046338231	-4.115384692	-8.650138154	-3.470600000
206.0	0.8646101370	-7.870380000	-3.362707385	-4.649867000	-4.632492231	-3.967015354	-4.431799744	-8.102430615	-3.479830538	-4.339707769	-9.260907385	-3.506784615
205.5		-8.431360000	-3.577584308	-4.934233667	-4.824415308	-4.277123046		-8.648969077	-3.792030538	-4.579815462	-9.900184308	-3.527123077
205.0	1.0790968700	-9.013460000	-3.784968923	-5.218433667	-5.014138385	-4.613769200	-5.294071734	-9.213261385	-3.957461308	-4.847784692	-10.522199690	-3.592861538
204.5		-9.662700000	-3.996722769	-5.501100333	-5.249169154	-4.910061508		-9.801799846	-4.042861308	-5.144892385	-11.097876620	-3.751353846
204.0	1.0125039100	-10.410240000	-4.226184308	-5.760333667	-5.539292231	-5.115553815	-6.232803973	-10.442030620	-4.162922846	-5.466261615	-11.613692000	-4.030092308
203.5		-11.289560000	-4.506415077	-5.994917000	-5.876061462	-5.243046123		-11.156061380	-4.407369000	-5.812184692	-12.069938150	-4.430138462
203.0	0.5963174540	-12.295820000	-4.862184308	-6.250000333	-6.257815308	-5.380661508	-6.996115837	-11.933738310	-4.797676692	-6.189046231	-12.496122770	-4.895400000
202.5		-13.315980000	-5.263399692	-6.595733667	-6.675815308	-5.639476892		-12.734907540	-5.291538231	-6.592615462	-12.961722770	-5.291169231
202.0	-0.0457589550	-14.150280000	-5.633492000	-7.076083667	-7.082707615	-6.060215354	-7.154432371	-13.513107540	-5.803507462	-6.988830846	-13.540938150	-5.456184615
201.5		-14.664140000	-5.924984308	-7.672883667	-7.405815308	-6.556830738		-14.227861380	-6.217245923	-7.316353923	-14.235630460	-5.324369231
201.0	-0.6275434410	-14.927100000	-6.176245846	-8.310783667	-7.615430692	-6.964984585	-6.326097645	-14.838276770	-6.412630538	-7.516030846	-14.931845850	-5.006600000
200.5		-15.161400000	-6.464692000	-8.887950333	-7.771169154	-7.172369200		-15.310799850	-6.335830538	-7.565661615	-15.462692000	-4.723307692
200.0	-0.8402947140	-15.530360000	-6.800092000	-9.305483667	-7.973753769	-7.216369200	-4.486516053	-15.661107540	-6.073199769	-7.490953923	-15.745461230	-4.625400000
199.5		-16.006820000	-7.096215077	-9.489817000	-8.261738385	-7.246123046		-15.980953690	-5.831999769	-7.343830846	-15.856384310	-4.681323077
199.0	-0.5067452860	-16.477520000	-7.275184308	-9.419350333	-8.575969154	-7.372661508	-2.103686268	-16.376646000	-5.794984385	-7.166369308	-15.940076620	-4.754430769
198.5		-16.924180000	-7.373707385	-9.150217000	-8.843076846	-7.554215354		-16.829569080	-5.967876692	-6.969784692	-16.032076620	-4.778461538
198.0	0.3452833260	-17.388000000	-7.482507385	-8.813633667	-9.070569154	-7.645399969	0.060530262	-17.127569080	-6.194522846	-6.746830846	-15.998076620	-4.812923077
197.5		-17.716240000	-7.562830462	-8.571367000	-9.310107615	-7.577953815		-17.007415230	-6.354445923	-6.516015462	-15.709461230	-4.907292308
197.0	1.5145587660	-17.486620000	-7.409015077	-8.559033667	-9.516169154	-7.492046123	1.376763853	-16.442338310	-6.513430538	-6.372369308	-15.296076620	-4.973800000
196.5		-16.432160000	-6.933692000	-8.860267000	-9.511692231	-7.662615354		-15.779876770	-6.774261308	-6.498800077	-15.164492000	-4.910061538
196.0	2.7224063040	-15.067000000	-6.545876615	-9.505483667	-9.203584538	-8.256030738	1.692137027	-15.482799850	-6.887553615	-7.092923154	-15.636999690	-4.906107692
195.5		-14.720420000	-7.119953538	-10.437267000	-8.875599923	-9.124061508		-15.592492150	-6.053815154	-8.209692385	-16.467768920	-5.539200000
195.0	3.7165879360	-16.559980000	-9.332215077	-11.416517000	-9.174523000	-9.824969200	1.341093466	-15.406799850	-3.325661308	-9.605061615	-16.720076620	-7.354507692
194.5		-20.255800000	-12.816445850	-11.954783670	-10.617707620	-9.869215354		-13.805415230	1.508938692	-10.721646230	-15.264845850	-10.170000000
194.0		-23.607200000	-15.969938150	-11.421467000	-12.958646080	-9.005138431		-10.111646000	7.270292538	-10.905092380	-11.620738150	-12.786307690
193.5		-23.823000000	-16.812553540	-9.367350333	-15.031646080	-7.347784585		-4.824784462	11.680877150	-9.773969308	-6.490538154	-13.570923080
193.0		-19.615060000	-14.352138150	-5.885217000	-15.374399920	-5.298476892		0.457154000	12.624738690	-7.507492385	-1.520984308	-11.602569230
192.5		-12.334540000	-9.349276615	-1.708700333	-13.231061460	-3.349476892		3.968846308	9.526292538	-4.818784692	1.593354154	-7.447307692
192.0		-5.077620000	-3.810661231	2.102399667	-9.129538385	-1.900046123		4.877769385	3.791600231	-2.587292385	2.035431077	-2.856892308
191.5		-0.473600000	0.376138769	4.716049667	-4.547384538	-1.146830738		3.710400154	-2.053445923	-1.383277000	0.199892615	0.406646154
191.0		0.976100000	2.544815692	5.932249667	-0.945415308	-1.051846123		1.830138615	-5.880492077	-1.209692385	-2.705938154	1.662492308
190.5		0.721060000	3.283846462	6.158383000	1.046830846	-1.382661508		0.460954000	-7.027107462	-1.619584692	-5.417245846	1.480938462
190.0		0.568060000	3.586861846	6.020733000	1.724584692	-1.823015354		0.034461692	-6.266415154	-2.081061615	-7.192568923	0.945061538
