# Supplementary material for: Molecular hybridization strategy for tuning bioactive peptide function
Source: Commun Biol. 2023 Oct 19;6:1067. doi: 10.1038/s42003-023-05254-7 (PMC10587126; doi:10.1038/s42003-023-05254-7)
Supplement: Supplementary file 6 — Supplementary Data 4 [file 42003_2023_5254_MOESM6_ESM.txt]

	VmCT1-NH2	Anoplina-NH2	Anoplina-VmCT1-NH2	Protonectina-NH2	Protonectina-VmCT1-NH2	VmCT1-Protonectina-NH2	Decoralina-NH2	Decoralina-VmCT1-NH2	VmCT1-Decoralina-NH2	Temporina A-NH2	Temporina A-VmCT1-NH2	VmCT1-Temporina A-NH2
260.0	4.42330000e-007	0.00000	3.84620000e-008	3.33330000e-009	3.84620000e-009	7.69230000e-008	3.10630000e-011	4.61540000e-008	4.61540000e-008	2.30770000e-008	7.69230000e-009	2.30770000e-008
259.5		-0.00528	0.01687696	-0.00228330	-0.00569230	0.00166162		-0.00509230	0.01026158	-0.00976920	0.00481539	0.00083079
259.0	-0.00051550	-0.03196	0.05215388	-0.01120000	-0.03441540	0.00250777	0.00245219	-0.01735380	0.03146158	-0.04095380	0.01198462	-0.00049230
258.5		-0.09904	0.07238465	-0.03096670	-0.10792310	-0.00595380		-0.02840000	0.04198466	-0.09350770	0.00552076	-0.01338460
258.0	-0.00224710	-0.20572	0.05367696	-0.06355000	-0.23072310	-0.02743070	0.00940926	-0.02692300	0.02475389	-0.15523070	-0.02558460	-0.04632310
257.5		-0.31630	0.00226158	-0.10470000	-0.37341540	-0.05344610		-0.00423070	-0.01815380	-0.20075380	-0.07493850	-0.09690770
257.0	-0.00631150	-0.37414	-0.04867690	-0.14345000	-0.48292310	-0.06479990	0.01982030	0.03915389	-0.06390760	-0.20501540	-0.11783080	-0.14689230
256.5		-0.33738	-0.06295380	-0.16585000	-0.51352310	-0.04364610		0.09098466	-0.08215380	-0.16181540	-0.12444610	-0.17044610
256.0	-0.01458680	-0.21002	-0.02755380	-0.16178330	-0.45501540	0.01155392	0.03284331	0.13215389	-0.05526150	-0.09140000	-0.08055380	-0.15373840
255.5		-0.04528	0.03880004	-0.13096670	-0.33738460	0.08069238		0.14798466	0.00898466	-0.02998460	-0.00009230	-0.10909230
255.0	-0.02666020	0.08348	0.10049235	-0.08423330	-0.21060000	0.13283085	0.04919735	0.13852312	0.08167697	-0.00824610	0.08092308	-0.06773840
254.5		0.12660	0.13076927	-0.03823330	-0.11592310	0.14655392		0.11986158	0.13181543	-0.03381540	0.12718462	-0.05378460
254.0	-0.03651790	0.08784	0.12861542	-0.00625000	-0.06861540	0.12398469	0.07100275	0.11424620	0.14647697	-0.08883070	0.12743078	-0.06323070
253.5		0.01922	0.11484619	0.00755000	-0.06000000	0.08738469		0.13433851	0.13670774	-0.14187690	0.10060001	-0.06966150
253.0	-0.03468030	-0.01798	0.11216927	0.00613334	-0.07172310	0.06147700	0.09822263	0.17221543	0.12496928	-0.16609230	0.07976924	-0.05283070
252.5		0.00122	0.12656927	-0.00833330	-0.08929230	0.05723085		0.20213851	0.12470774	-0.15289230	0.08621539	-0.02161540
252.0	-0.01678570	0.04792	0.14440004	-0.03931670	-0.10716920	0.06880008	0.12397979	0.19729235	0.12949235	-0.11413840	0.11367693	-0.00630770
251.5		0.06568	0.14618465	-0.09140000	-0.12580000	0.08336931		0.15058466	0.12084620	-0.07209230	0.13467693	-0.02546150
251.0	0.00882627	0.02034	0.12343081	-0.16021670	-0.14632310	0.09232315	0.13401593	0.08393851	0.08761543	-0.04372310	0.12324616	-0.06043070
250.5		-0.06866	0.08418465	-0.22803330	-0.16716920	0.09406162		0.03672312	0.03870774	-0.03003070	0.07529232	-0.06587690
250.0	0.02347829	-0.14274	0.04375388	-0.27263330	-0.18398460	0.08975392	0.11332293	0.03844620	-0.00266150	-0.01966150	0.01136924	-0.01015380
249.5		-0.15130	0.01173850	-0.28295000	-0.19167690	0.07978469		0.08483082	-0.01818460	-0.00416920	-0.03921540	0.09064618
249.0	0.01026858	-0.08944	-0.01232300	-0.26713330	-0.18733850	0.06590777	0.05552141	0.13713851	-0.00913840	0.00853848	-0.05901540	0.17812310
248.5		0.00466	-0.03176920	-0.24433330	-0.17184620	0.05538469		0.14853851	0.00730774	-0.00306150	-0.05176920	0.19446156
248.0	-0.03471550	0.08448	-0.04441530	-0.22843330	-0.14904620	0.05967700	-0.03342720	0.09913851	0.01564620	-0.05503070	-0.03566150	0.12710772
247.5		0.12658	-0.04350770	-0.22011670	-0.12340000	0.08586162		0.01249235	0.01586158	-0.13916920	-0.02910770	0.01836925
247.0	-0.10213760	0.13312	-0.02727690	-0.21481670	-0.09845840	0.12753854	-0.14051820	-0.06052300	0.01998466	-0.22398460	-0.04186150	-0.06695380
246.5		0.11334	-0.00589230	-0.21718330	-0.07864620	0.16516931		-0.07849230	0.03586158	-0.27726150	-0.07583080	-0.08795380
246.0	-0.17849110	0.07058	0.00406158	-0.24398330	-0.07270770	0.17756931	-0.25440660	-0.03809230	0.05592312	-0.29132310	-0.12967690	-0.05260000
245.5		0.00694	-0.00601530	-0.31021670	-0.09443080	0.15615488		0.02664620	0.06267697	-0.28772310	-0.19944610	-0.00609230
245.0	-0.25365750	-0.06748	-0.02783070	-0.41123330	-0.15680000	0.10998469	-0.36905700	0.07087697	0.04478466	-0.29672310	-0.27578460	0.00312310
244.5		-0.13874	-0.04289230	-0.51993330	-0.26209230	0.05724623		0.06744620	0.00658466	-0.33072310	-0.34469230	-0.04718460
244.0	-0.32022650	-0.20416	-0.03995380	-0.60428330	-0.39521540	0.01141546	-0.48118760	0.01564620	-0.03867690	-0.37661540	-0.39606150	-0.14555380
243.5		-0.27872	-0.02723070	-0.65131670	-0.52749230	-0.02541530		-0.07149230	-0.08316920	-0.41286150	-0.43336920	-0.25910770
243.0	-0.37012710	-0.38122	-0.02764610	-0.67728330	-0.63104620	-0.05684610	-0.58888100	-0.18443070	-0.13041530	-0.43430770	-0.47355380	-0.35290770
242.5		-0.51450	-0.06173840	-0.71641670	-0.69536920	-0.08223070		-0.32195380	-0.18692300	-0.46046150	-0.53473850	-0.40526150
242.0	-0.39862370	-0.66366	-0.13364610	-0.79825000	-0.73484620	-0.09535380	-0.69689390	-0.48190760	-0.25067690	-0.52040000	-0.62350770	-0.41563070
241.5		-0.81602	-0.23198460	-0.93098330	-0.78124620	-0.09526150		-0.65121530	-0.31107690	-0.62849230	-0.73552310	-0.40526150
241.0	-0.41586380	-0.98002	-0.34250770	-1.10065000	-0.86536920	-0.09853840	-0.82404490	-0.80784610	-0.36149230	-0.77246150	-0.86970770	-0.41003070
240.5		-1.17922	-0.45907690	-1.28365000	-0.99998460	-0.13733840		-0.93487690	-0.41067690	-0.92247690	-1.03978460	-0.46492310
240.0	-0.45364970	-1.42510	-0.58241530	-1.46198330	-1.17532310	-0.23972300	-1.00255050	-1.03490760	-0.47883070	-1.05258460	-1.26780000	-0.58586150
239.5		-1.69834	-0.70989230	-1.63275000	-1.36950770	-0.40644610		-1.13250760	-0.58044610	-1.15778460	-1.56196920	-0.75963070
239.0	-0.55628640	-1.96030	-0.82812300	-1.80690000	-1.56492310	-0.60424610	-1.26624340	-1.26195380	-0.70913840	-1.25558460	-1.90035380	-0.94989230
238.5		-2.18494	-0.91815380	-1.99950000	-1.75744620	-0.78221530		-1.44793840	-0.83880000	-1.37278460	-2.23816920	-1.11635380
238.0	-0.75950490	-2.38002	-0.97046150	-2.21753330	-1.95246150	-0.89981530	-1.63783860	-1.69090760	-0.94016920	-1.52663070	-2.53627690	-1.23423070
237.5		-2.57860	-0.99772300	-2.45455000	-2.15429230	-0.94635380		-1.96575380	-1.00009230	-1.71255380	-2.78770770	-1.30253840
237.0	-1.07378060	-2.81306	-1.03390770	-2.69743330	-2.36153850	-0.94243070	-2.12745220	-2.23576920	-1.03055380	-1.90696920	-3.02193850	-1.34033840
236.5		-3.09828	-1.11864610	-2.94146670	-2.57455380	-0.92767680		-2.47533840	-1.06438460	-2.08495380	-3.28600000	-1.37820000
236.0	-1.48302080	-3.43590	-1.27626150	-3.20100000	-2.80706150	-0.94490760	-2.74168470	-2.68884610	-1.14140000	-2.24164610	-3.61944610	-1.45110770
235.5		-3.82750	-1.50289230	-3.50491670	-3.08750770	-1.02552300		-2.91275380	-1.29106150	-2.40061540	-4.03940000	-1.59046150
235.0	-1.95391770	-4.27896	-1.76926150	-3.87880000	-3.44412310	-1.17710760	-3.48961360	-3.19672300	-1.51815380	-2.60101540	-4.53943080	-1.81213840
234.5		-4.79284	-2.03678460	-4.32780000	-3.88370770	-1.37693840		-3.57410760	-1.79749230	-2.87147690	-5.09569230	-2.10481540
234.0	-2.44395060	-5.36072	-2.27750770	-4.83421670	-4.38204620	-1.57906150	-4.37487090	-4.04075380	-2.08256920	-3.21150770	-5.67527690	-2.42998460
233.5		-5.96378	-2.48624610	-5.37013330	-4.89489230	-1.73695380		-4.55641530	-2.32541530	-3.59433840	-6.24753850	-2.73976920
233.0	-2.90461240	-6.57792	-2.67947690	-5.91246670	-5.38123080	-1.82923070	-5.38021170	-5.06663070	-2.49721530	-3.98686150	-6.79776920	-3.00253840
232.5		-7.17676	-2.88207690	-6.44821670	-5.82193850	-1.86903070		-5.53006150	-2.59849230	-4.36783070	-7.33584610	-3.21684610
232.0	-3.28827850	-7.73442	-3.11038460	-6.96988330	-6.22381540	-1.88863070	-6.46236910	-5.93475380	-2.65516920	-4.73078460	-7.89061540	-3.40330770
231.5		-8.23634	-3.36103070	-7.47208330	-6.61153850	-1.91239990		-6.29793840	-2.70520000	-5.07538460	-8.48956920	-3.58332310
231.0	-3.56368500	-8.69568	-3.61246150	-7.95601670	-7.01596920	-1.94072300	-7.56591400	-6.65398460	-2.78218460	-5.40098460	-9.13740000	-3.76476920
230.5		-9.15742	-3.83826150	-8.43636670	-7.46336920	-1.95655380		-7.03872300	-2.89998460	-5.70961540	-9.80993850	-3.94420000
230.0	-3.73007810	-9.67604	-4.02524610	-8.93833330	-7.96518460	-1.94418450	-8.64524440	-7.47512300	-3.04243070	-6.01149230	-10.47010800	-4.11738460
229.5		-10.27708	-4.18475380	-9.48106670	-8.51029230	-1.90143070		-7.96476920	-3.16636920	-6.32301540	-11.09463100	-4.28346150
229.0	-3.81395860	-10.93602	-4.34906150	-10.05961700	-9.06686150	-1.83764610	-9.67540810	-8.49007690	-3.22430760	-6.65743070	-11.69176900	-4.44015380
228.5		-11.59838	-4.55341530	-10.64385000	-9.59809230	-1.76630760		-9.02803070	-3.19847690	-7.01873840	-12.29644600	-4.58067690
228.0	-3.84707640	-12.22768	-4.81470770	-11.19946700	-10.08453800	-1.70316920	-10.64565000	-9.56707690	-3.12235380	-7.40529230	-12.94576900	-4.70153840
227.5		-12.83746	-5.12072300	-11.71601700	-10.53613800	-1.66941530		-10.11250800	-3.06735380	-7.81627690	-13.65115400	-4.81395380
227.0	-3.84527280	-13.47512	-5.43800000	-12.21746700	-10.98186200	-1.68846150	-11.54619800	-10.67324600	-3.09786150	-8.24930770	-14.38635400	-4.94332310
226.5		-14.17012	-5.73176920	-12.74291700	-11.44333800	-1.77164610		-11.24116900	-3.22663070	-8.68904610	-15.09978500	-5.11081540
226.0	-3.80983770	-14.89438	-5.98321530	-13.31013300	-11.91244600	-1.90309220	-12.36297900	-11.78410800	-3.40664610	-9.10101540	-15.74283100	-5.31264610
225.5		-15.57394	-6.19246150	-13.89035000	-12.35124600	-2.04099990		-12.26360000	-3.56673840	-9.44390770	-16.29544600	-5.51793840
225.0	-3.75040890	-16.14352	-6.36936920	-14.41751700	-12.71486200	-2.13996920	-13.08247100	-12.66352300	-3.66332300	-9.69510770	-16.77221500	-5.69107690
224.5		-16.59648	-6.52410770	-14.82898300	-12.98100000	-2.18089220		-13.00352300	-3.70890760	-9.86867690	-17.20713800	-5.81976920
224.0	-3.70521880	-16.98650	-6.66616920	-15.11036700	-13.16626200	-2.18616920	-13.69680800	-13.32283100	-3.75960000	-10.00981500	-17.62944600	-5.92444610
223.5		-17.38044	-6.80724610	-15.31095000	-13.31898500	-2.20929220		-13.64820000	-3.87470760	-10.17007700	-18.04806200	-6.04116920
223.0	-3.73669490	-17.80408	-6.95718460	-15.51575000	-13.49253800	-2.30507680	-14.20316300	-13.97326100	-4.07804610	-10.38136900	-18.45021500	-6.19301540
222.5		-18.22458	-7.11133840	-15.79128300	-13.71410800	-2.49855380		-14.26524600	-4.34287690	-10.64329200	-18.81098500	-6.37247690
222.0	-3.90460680	-18.57982	-7.24286150	-16.14213300	-13.96703100	-2.76978450	-14.60128900	-14.48956900	-4.60618460	-10.92433800	-19.10467700	-6.54613840
221.5		-18.82548	-7.31613840	-16.50873300	-14.19935400	-3.06201530		-14.63073800	-4.80321530	-11.17300000	-19.31406200	-6.67532310
221.0	-4.23805180	-18.96136	-7.31766150	-16.80821700	-14.35641500	-3.31055380	-14.89463000	-14.69696900	-4.90530760	-11.33769200	-19.43698500	-6.73858460
220.5		-19.02182	-7.27876920	-16.98855000	-14.41747700	-3.47746150		-14.71316900	-4.93941530	-11.39446200	-19.48852300	-6.74341540
220.0	-4.72303130	-19.04648	-7.26306150	-17.05655000	-14.41001500	-3.57219990	-15.09074300	-14.71178500	-4.97444610	-11.36873800	-19.49513800	-6.72158460
219.5		-19.05938	-7.32087690	-17.06405000	-14.38824600	-3.64332300		-14.72356900	-5.07935380	-11.32927700	-19.48221500	-6.71006150
219.0	-5.30510820	-19.06896	-7.44606150	-17.06321700	-14.39010800	-3.74463070	-15.19626700	-14.76524600	-5.28003070	-11.34673800	-19.46160000	-6.72796920
218.5		-19.08008	-7.57349230	-17.07138300	-14.40652300	-3.89944610		-14.82653800	-5.54658460	-11.44220000	-19.43283100	-6.76513840
218.0	-5.90046360	-19.10028	-7.62347690	-17.06755000	-14.38892300	-4.09001530	-15.21009500	-14.86946100	-5.81847690	-11.56926200	-19.39375400	-6.79309230
217.5		-19.13518	-7.55883070	-17.02321700	-14.29075400	-4.27987680		-14.84900000	-6.04375380	-11.65093800	-19.35313800	-6.79233840
217.0	-6.41680190	-19.18260	-7.41078460	-16.93638300	-14.10970800	-4.44912300	-15.12681900	-14.74612300	-6.19918460	-11.64420000	-19.32990800	-6.77410770
216.5		-19.23586	-7.25724610	-16.83988300	-13.89626200	-4.61106150		-14.58861500	-6.28192300	-11.57583100	-19.34098500	-6.77583070
216.0	-6.78924450	-19.29358	-7.17478460	-16.78021700	-13.72169200	-4.79607680	-14.95633400	-14.44027700	-6.29261530	-11.51775400	-19.38929200	-6.83140000
215.5		-19.36200	-7.19953840	-16.78221700	-13.63069200	-5.01770760		-14.36386100	-6.23530760	-11.52476900	-19.46175400	-6.94061540
215.0	-7.01857310	-19.44282	-7.31626150	-16.83188300	-13.61530800	-5.25252300	-14.74166000	-14.38432300	-6.13416920	-11.59220000	-19.53883100	-7.06458460
214.5		-19.51826	-7.47252300	-16.89005000	-13.62826200	-5.45258450		-14.47827700	-6.04333840	-11.66866200	-19.60421500	-7.15155380
214.0	-7.18145390	-19.55394	-7.60516920	-16.92405000	-13.62335400	-5.58138450	-14.55236900	-14.59452300	-6.03040000	-11.70690800	-19.65190800	-7.17233840
213.5		-19.52670	-7.66987690	-16.93255000	-13.59187700	-5.64436920		-14.68787700	-6.14193840	-11.70270800	-19.69298500	-7.13850770
213.0	-7.39185330	-19.45720	-7.66526150	-16.94555000	-13.56890800	-5.69053840	-14.45342100	-14.74312300	-6.37870760	-11.69076900	-19.76067700	-7.09281540
212.5		-19.41680	-7.63789230	-17.00205000	-13.60710800	-5.78384610		-14.77721500	-6.69880000	-11.71083100	-19.90698500	-7.08252310
212.0	-7.73023440	-19.49652	-7.65796920	-17.12571700	-13.73913800	-5.96539990	-14.47548400	-14.82418500	-7.04106150	-11.78190800	-20.18252300	-7.13364610
211.5		-19.75818	-7.77453840	-17.31721700	-13.95673800	-6.23132300		-14.91581500	-7.34867690	-11.90535400	-20.60636900	-7.23798460
211.0	-8.19185100	-20.20418	-7.98244610	-17.56955000	-14.22123100	-6.53970760	-14.61272100	-15.07052300	-7.58284610	-12.08395400	-21.15206200	-7.35712310
210.5		-20.78598	-8.23052300	-17.88671700	-14.49623100	-6.83999990		-15.29430800	-7.73209230	-12.32989200	-21.76098500	-7.44307690
210.0	-8.69076780	-21.43718	-8.46752300	-18.28888300	-14.77613800	-7.10458450	-14.83950200	-15.58900000	-7.82096920	-12.65078500	-22.37806200	-7.46938460
209.5		-22.10518	-8.68604610	-18.79355000	-15.08666200	-7.34226150		-15.95838500	-7.90873840	-13.02827700	-22.97652300	-7.45572310
209.0	-9.10855120	-22.75678	-8.92270770	-19.38505000	-15.45467700	-7.58516920	-15.11286800	-16.40361500	-8.06507690	-13.41138500	-23.55360000	-7.46327690
208.5		-23.36798	-9.21153840	-19.99655000	-15.86944600	-7.85913840		-16.90838500	-8.32761530	-13.73187700	-24.10575400	-7.55290770
208.0	-9.33854990	-23.91358	-9.53256920	-20.52221700	-16.26652300	-8.15921530	-15.34702400	-17.42546100	-8.67001530	-13.93093800	-24.60806200	-7.72973840
207.5		-24.36898	-9.80478460	-20.86071700	-16.55006200	-8.44839990		-17.87407700	-9.00947690	-13.97993800	-25.02052300	-7.91933840
207.0	-9.29309740	-24.71338	-9.93458460	-20.96221700	-16.64329200	-8.68076920	-15.38979900	-18.15900000	-9.25436920	-13.88521500	-25.30498500	-8.00401540
206.5		-24.92738	-9.88207690	-20.85088300	-16.53144600	-8.83103070		-18.20100000	-9.35881530	-13.67546200	-25.43652300	-7.89886150
206.0	-8.88849180	-24.98118	-9.69055380	-20.60188300	-16.26652300	-8.90609220	-15.04637000	-17.96684600	-9.34281530	-13.37830800	-25.39544600	-7.60803070
205.5		-24.82558	-9.45287690	-20.28371700	-15.92560000	-8.92776920		-17.48115400	-9.26163070	-12.99707700	-25.15375400	-7.21189230
205.0	-8.04974210	-24.40018	-9.23813840	-19.90305000	-15.55113800	-8.89804610	-14.14889500	-16.81146100	-9.14740000	-12.50233800	-24.67113800	-6.79258460
204.5		-23.65558	-9.03186150	-19.38821700	-15.11180000	-8.77392300		-16.02746100	-8.96730760	-11.84627700	-23.90421500	-6.35958460
204.0	-6.75479220	-22.57918	-8.73492300	-18.62721700	-14.51507700	-8.47503070	-12.61618700	-15.15389200	-8.63187690	-10.99381500	-22.81806200	-5.83863070
203.5		-21.20198	-8.22544610	-17.53388300	-13.65961500	-7.92424610		-14.14403100	-8.05107690	-9.94930770	-21.39560000	-5.13210770
203.0	-5.08585850	-19.58034	-7.44260000	-16.09880000	-12.49109200	-7.09770760	-10.44941400	-12.89600000	-7.19986150	-8.75853840	-19.64160000	-4.19832310
202.5		-17.75908	-6.43316920	-14.38548300	-11.02320000	-6.05079990		-11.31249200	-6.14412300	-7.48384610	-17.58344600	-3.08372310
202.0	-3.23939750	-15.73716	-5.32406150	-12.47860000	-9.31606150	-4.89943070	-7.68139410	-9.36929230	-5.00330760	-6.17083070	-15.26038500	-1.88512310
201.5		-13.46262	-4.23789230	-10.42386700	-7.43656920	-3.76336920		-7.14503070	-3.87295380	-4.82933840	-12.70201500	-0.67883070
201.0	-1.47183070	-10.86488	-3.21301530	-8.20715000	-5.43292310	-2.70276920	-4.35926050	-4.78455380	-2.76387690	-3.43706150	-9.90426150	0.52535387
200.5		-7.90788	-2.18800000	-5.78463330	-3.33363080	-1.68412300		-2.41487690	-1.60501530	-1.95613840	-6.82847690	1.77420002
200.0	-0.01114210	-4.62674	-1.05966150	-3.13186670	-1.15609230	-0.59603070	-0.60895940	-0.07018460	-0.30720000	-0.34835380	-3.43106150	3.12247695
199.5		-1.11688	0.23703081	-0.26493330	1.09295385	0.69435392		2.32204620	1.16544620	1.41606156	0.29703078	4.58826156
199.0	1.01508074	2.52104	1.69333850	2.78201667	3.42378462	2.27555392	3.27128915	4.88566158	2.77472312	3.35169233	4.31624616	6.14310772
198.5		6.24052	3.25666158	5.99313334	5.85886154	4.15183085		7.71150774	4.45089235	5.44983079	8.56284616	7.73712310
198.0	1.60221667	10.06502	4.88530773	9.37491667	8.40806154	6.24632315	6.81083755	10.80007700	6.15438466	7.67281541	12.98710770	9.33426156
197.5		14.04374	6.56912312	12.91596670	11.03989230	8.43789238		14.06055390	7.89813851	9.95736925	17.56501540	10.93060000
197.0	1.84380740	18.17966	8.29969235	16.54160000	13.67596920	10.60450780	9.52311446	17.35253850	9.71050774	12.22781540	22.26993850	12.54181540
196.5		22.38442	10.03113850	20.11728330	16.21840000	12.64933850		20.53561540	11.57513850	14.41301540	27.02963080	14.16700000
196.0	1.88110750	26.49482	11.68349230	23.51345000	18.58932310	14.50378470	11.13848390	23.49900000	13.40409240	16.45975390	31.71132310	15.75413850
195.5		30.33822	13.19286160	26.67795000	20.75163080	16.12083080		26.17115390	15.06981540	18.34036930	36.14732310	17.19660000
195.0	1.84919581	33.79902	14.55823080	29.64761670	22.69963080	17.47421550	11.74243450	28.51807700	16.47009240	20.05298460	40.18116920	18.37244620
194.5		36.84482	15.83243080	32.47678330	24.43624620	18.56467700		30.54238470	17.57501540	21.61313850	43.70255390	19.20721540
194.0		39.50102	17.05904620	35.14111670	25.95840000	19.41960010		32.27438470	18.42301540	23.03467690	46.65870770	19.71229230
193.5		41.80002	18.21335390	37.50611670	27.25824620	20.07360010		33.75300000	19.07378470	24.30606160	49.05040000	19.96567690
193.0		43.74542	19.20335390	39.39761670	28.32563080	20.54052320		34.99715390	19.55824620	25.38175390	50.92393850	20.04706160
192.5		45.30842	19.93396930	40.72111670	29.14732310	20.79836930		35.99023080	19.86024620	26.19913850	52.35763080	19.97798460
192.0		46.45842	20.37766160	41.53278330	29.70763080	20.81221550		36.69084620	19.94270770	26.71821540	53.43578460	19.72521540
191.5		47.20062	20.59489230	42.00578330	30.00424620	20.58190780		37.06961540	19.79578470	26.95698460	54.22378460	19.26490770
191.0		47.59542	20.69150770	42.32395000	30.07316920	20.17683080		37.14946160	19.47209240	26.99452310	54.75747690	18.65060000
190.5		47.74842	20.75612310	42.58878330	29.99640000	19.72713850		37.01838470	19.08178470	26.93713850	55.06163080	18.02183080
190.0		47.77482	20.82458470	42.80628330	29.87747690	19.36606160		36.80284620	18.74686160	26.87221540	55.17701540	17.53613850
