# Supplementary material for: Molecular hybridization strategy for tuning bioactive peptide function
Source: Commun Biol. 2023 Oct 19;6:1067. doi: 10.1038/s42003-023-05254-7 (PMC10587126; doi:10.1038/s42003-023-05254-7)
Supplement: Supplementary file 7 — Supplementary Data 5 [file 42003_2023_5254_MOESM7_ESM.txt]

	VmCT1-NH2	Anoplina-NH2	Anoplina-VmCT1-NH2	Protonectina-NH2	Protonectina-VmCT1-NH2	VmCT1-Protonectina-NH2	Decoralina-NH2	Decoralina-VmCT1-NH2	VmCT1-Decoralina-NH2	Temporina A-NH2	Temporina A-VmCT1-NH2	VmCT1-Temporina A-NH2
260.0	-3.594200000e-007	0.00000	-3.076900000e-007	3.333330000e-007	-2.307700000e-007	3.846150000e-007	2.624030000e-011	2.307690000e-007	2.307690000e-007	7.692310000e-008	1.538460000e-007	-1.538500000e-007
259.5		0.02568	-0.012954150	-0.006549670	0.000892077	-0.001307310		-0.008845920	-0.008445920	0.001061615	0.004661692	-0.030261690
259.0	0.026352048	0.12328	-0.032092620	-0.010199670	0.022738231	0.010200385	0.011726240	-0.009799770	-0.006215150	0.019538538	0.037046308	-0.086677080
258.5		0.31802	-0.020246460	0.020400333	0.099661308	0.061185000		0.046015615	0.058107923	0.082600077	0.127354000	-0.099984770
258.0	0.095439871	0.57516	0.035307385	0.098117000	0.235445923	0.152631154	0.041551945	0.176031000	0.197877154	0.192861615	0.270384769	-0.033307850
257.5		0.79014	0.106030462	0.200200333	0.385353615	0.247554231		0.340000231	0.360569462	0.312953923	0.409723231	0.083169077
257.0	0.181704166	0.85950	0.149276615	0.285550333	0.486015154	0.298769615	0.077664831	0.467923308	0.463769462	0.389061615	0.475538615	0.182784462
256.5		0.76814	0.151661231	0.330150333	0.505938231	0.289446538		0.514000231	0.461707923	0.392553923	0.442169385	0.224538308
256.0	0.254225496	0.60492	0.143615077	0.346417000	0.467738231	0.245061923	0.110034908	0.484569462	0.379646385	0.341138538	0.349354000	0.224661385
255.5		0.48802	0.169645846	0.367383667	0.422738231	0.205985000		0.418707923	0.286661769	0.281292385	0.266061692	0.229430615
255.0	0.287255068	0.47044	0.243768923	0.410650333	0.404369000	0.190461923	0.134372388	0.347000231	0.235523308	0.249169308	0.231230923	0.261090420
254.5		0.51128	0.332661231	0.457150333	0.404922846	0.184831154		0.271338692	0.225677154	0.244892385	0.226907846	0.292707538
254.0	0.267608861	0.53024	0.381415077	0.466100333	0.393553615	0.167308077	0.148833522	0.180569462	0.217584846	0.239553923	0.205461692	0.275184462
253.5		0.48448	0.356199692	0.412850333	0.353184385	0.136831154		0.078446385	0.177661769	0.204830846	0.141061692	0.187322923
253.0	0.198159763	0.39738	0.267230462	0.314717000	0.299476692	0.116477308	0.149036334	-0.008615150	0.110169462	0.138846231	0.055877077	0.059830615
252.5		0.32558	0.158138154	0.220933667	0.266507462	0.130846538		-0.050830540	0.051200231	0.068661615	-0.000030615	-0.047477080
252.0	0.096552732	0.30866	0.077153538	0.175833667	0.276276692	0.183585000	0.128091352	-0.039738230	0.036784846	0.030292385	0.007784769	-0.091430920
251.5		0.34796	0.054230462	0.187517000	0.320861308	0.257185000		0.007231000	0.075938692	0.042553923	0.071092462	-0.073784770
251.0	-0.012006190	0.42056	0.093507385	0.226483667	0.369845923	0.330923462	0.082415556	0.064231000	0.148631000	0.092446231	0.148015538	-0.031554000
250.5		0.50104	0.176538154	0.251683667	0.392876692	0.394185000		0.117492538	0.223938692	0.141707769	0.194584769	-0.003538620
250.0	-0.105913650	0.57008	0.270368923	0.239600333	0.377553615	0.442277308	0.017030090	0.169615615	0.279723308	0.150292385	0.190877077	-0.002400150
249.5		0.61370	0.340661231	0.195450333	0.332599769	0.464892692		0.227477154	0.309354077	0.103046231	0.145923231	-0.011246310
249.0	-0.176174080	0.62606	0.368430462	0.143900333	0.279399769	0.446569615	-0.055496830	0.288923308	0.316154077	0.021753923	0.084477077	-0.001184770
248.5		0.61562	0.360153538	0.111650333	0.241015154	0.383277308		0.342000231	0.305938692	-0.046446080	0.029538615	0.045676769
248.0	-0.228271380	0.60232	0.339768923	0.114400333	0.233630538	0.297477308	-0.122744480	0.375554077	0.285954077	-0.058584540	-0.008538310	0.122707538
247.5		0.60240	0.326076615	0.151300333	0.261122846	0.231600385		0.389000231	0.268231000	-0.003861460	-0.032553690	0.200199846
247.0	-0.278224470	0.61474	0.315692000	0.205417000	0.312507462	0.219985000	-0.181873490	0.390446385	0.268692538	0.088846231	-0.050753690	0.239999846
246.5		0.62386	0.290322769	0.249433667	0.364538231	0.262200385		0.385292538	0.296400231	0.169138538	-0.066938310	0.215969077
246.0	-0.347905300	0.61648	0.242768923	0.256933667	0.390753615	0.321461923	-0.245200110	0.367107923	0.340246385	0.195569308	-0.076630620	0.130492154
245.5		0.59230	0.194307385	0.214950333	0.373907462	0.350015769		0.321538692	0.367877154	0.157492385	-0.073753690	0.016446000
245.0	-0.460537080	0.55732	0.181368923	0.129433667	0.314492077	0.320446538	-0.338813360	0.241769462	0.344677154	0.074692385	-0.062215230	-0.078677080
244.5		0.50970	0.220445846	0.018200333	0.229876692	0.238600385		0.142492538	0.261861769	-0.021769150	-0.060153690	-0.118907850
244.0	-0.632296210	0.43840	0.284984308	-0.102966330	0.143676692	0.132369615	-0.493940210	0.057723308	0.149738692	-0.111676850	-0.088861380	-0.100138620
243.5		0.33938	0.319461231	-0.229183000	0.072307462	0.030415769		0.020707923	0.060384846	-0.194753770	-0.154846000	-0.050907850
243.0	-0.860027830	0.23072	0.280907385	-0.363399670	0.016461308	-0.051322690	-0.734063870	0.040061769	0.030431000	-0.282092230	-0.242476770	-0.014046310
242.5		0.14690	0.171676615	-0.506433000	-0.038277150	-0.109753460		0.091354077	0.054400231	-0.379661460	-0.327092150	-0.022200150
242.0	-1.115701020	0.11320	0.035861231	-0.651033000	-0.112354080	-0.148322690	-1.064377550	0.132692538	0.091723308	-0.478492230	-0.397184460	-0.083661690
241.5		0.12484	-0.073538770	-0.784999670	-0.220046380	-0.172953460		0.132569462	0.101338692	-0.559892230	-0.463907540	-0.184384770
241.0	-1.360273520	0.15110	-0.126123380	-0.898166330	-0.360384850	-0.190522690	-1.471120750	0.088354077	0.072877154	-0.610369150	-0.547815230	-0.299492460
240.5		0.16068	-0.121323380	-0.986349670	-0.515954080	-0.206076540		0.021754077	0.027277154	-0.633061460	-0.656384460	-0.403800150
240.0	-1.573470390	0.14316	-0.075538770	-1.051716330	-0.661677150	-0.219261150	-1.932567970	-0.042138230	-0.010799770	-0.646815310	-0.776199850	-0.477323230
239.5		0.10902	-0.009461850	-1.104933000	-0.779754080	-0.225030380		-0.092969000	-0.040938230	-0.675430690	-0.888938310	-0.509554000
239.0	-1.776605160	0.07336	0.054430462	-1.169633000	-0.872738690	-0.221076540	-2.434516200	-0.136030540	-0.088430540	-0.737384540	-0.994830620	-0.505769380
238.5		0.04344	0.091415077	-1.281649670	-0.965231000	-0.215368850		-0.179030540	-0.178999770	-0.842492230	-1.119461380	-0.491215540
238.0	-2.025616820	0.01998	0.082753538	-1.475383000	-1.091646380	-0.224030380	-2.979208660	-0.221461310	-0.312153620	-0.993123000	-1.295646000	-0.504477080
237.5		0.00404	0.028138154	-1.762449670	-1.277584850	-0.259215000		-0.258061310	-0.458338230	-1.184246080	-1.536907540	-0.578830920
237.0	-2.375986470	-0.00554	-0.052200310	-2.119816330	-1.527277150	-0.318953460	-3.582796600	-0.292030540	-0.582445920	-1.402584540	-1.826307540	-0.722015540
236.5		-0.02266	-0.132246460	-2.500149670	-1.824769460	-0.391076540		-0.341153620	-0.671230540	-1.630015310	-2.128461380	-0.909877080
236.0	-2.845856030	-0.07608	-0.198092620	-2.859766330	-2.145261770	-0.467938080	-4.266440090	-0.425815150	-0.739553620	-1.852615310	-2.412215230	-1.099400150
235.5		-0.19024	-0.250169540	-3.182833000	-2.467000230	-0.555861150		-0.547261310	-0.810845920	-2.067415310	-2.665615230	-1.251923230
235.0	-3.402984370	-0.35704	-0.288277230	-3.484833000	-2.777431000	-0.667261150	-5.048920790	-0.677538230	-0.891584380	-2.277938380	-2.896538310	-1.350692460
234.5		-0.52676	-0.300046460	-3.796533000	-3.075431000	-0.802876540		-0.775784380	-0.965676690	-2.481999920	-3.125353690	-1.404400150
234.0	-3.978276960	-0.63518	-0.271061850	-4.144483000	-3.372877150	-0.943107310	-5.941571610	-0.821138230	-1.014522850	-2.666999920	-3.377676770	-1.439646310
233.5		-0.64990	-0.209184920	-4.541466330	-3.692415620	-1.058061150		-0.833430540	-1.043230540	-2.822753770	-3.676922920	-1.489323230
233.0	-4.490701020	-0.59758	-0.154415690	-4.986499670	-4.055723310	-1.125276540	-6.940342450	-0.859261310	-1.083953620	-2.960984540	-4.033215230	-1.580184770
232.5		-0.54536	-0.155923380	-5.466166330	-4.464677150	-1.137615000		-0.931522850	-1.168999770	-3.118584540	-4.432307540	-1.719861690
232.0	-4.872273210	-0.55042	-0.231969540	-5.954933000	-4.890692540	-1.097938080	-8.015370720	-1.036892080	-1.296307460	-3.334199920	-4.835769080	-1.888292460
231.5		-0.61900	-0.350200310	-6.420783000	-5.287646380	-1.014307310		-1.122953620	-1.422230540	-3.616953770	-5.199876770	-2.042677080
231.0	-5.093661580	-0.70810	-0.449508000	-6.840633000	-5.624000230	-0.905876540	-9.107914600	-1.142507460	-1.493199770	-3.937261460	-5.504169080	-2.139184770
230.5		-0.76446	-0.485554150	-7.217649670	-5.908384850	-0.809645770		-1.097922850	-1.491215150	-4.250569150	-5.768384460	-2.160430920
230.0	-5.188313370	-0.76550	-0.459815690	-7.585733000	-6.183600230	-0.768891920	-10.146682500	-1.045861310	-1.451369000	-4.531138380	-6.042076770	-2.128261690
229.5		-0.73000	-0.409415690	-7.993416330	-6.491554080	-0.802661150		-1.057092080	-1.433845920	-4.784553770	-6.372707540	-2.090600150
229.0	-5.257106360	-0.69646	-0.372831080	-8.476283000	-6.840231000	-0.883261150	-11.077406700	-1.164799770	-1.474492080	-5.030876850	-6.775522920	-2.091215540
228.5		-0.69346	-0.365246460	-9.035766330	-7.202077150	-0.950338080		-1.342969000	-1.558184380	-5.281261460	-7.225753690	-2.145015540
228.0	-5.435286920	-0.72612	-0.381554150	-9.636083000	-7.542431000	-0.956738080	-11.884538300	-1.528061310	-1.636892080	-5.532492230	-7.674861380	-2.234800150
227.5		-0.78190	-0.414508000	-10.218183000	-7.847800230	-0.906322690		-1.661169000	-1.673107460	-5.779307620	-8.075676770	-2.326877080
227.0	-5.828557270	-0.84354	-0.464323380	-10.722116300	-8.127646380	-0.847968850	-12.587621100	-1.716784380	-1.668876690	-6.022138380	-8.400169080	-2.391184770
226.5		-0.89786	-0.531784920	-11.110166300	-8.394015620	-0.832138080		-1.703845920	-1.658938230	-6.258215310	-8.645646000	-2.413754000
226.0	-6.459364470	-0.93986	-0.608015690	-11.383783000	-8.646061770	-0.872876540	-13.217691400	-1.649845920	-1.681245920	-6.469384540	-8.833199850	-2.400277080
225.5		-0.97576	-0.675969540	-11.585883000	-8.876784850	-0.948768850		-1.585461310	-1.753953620	-6.629215310	-9.000676770	-2.373830920
225.0	-7.259920620	-1.02254	-0.722754150	-11.782366300	-9.089969460	-1.034045770	-13.796136700	-1.536769000	-1.873045920	-6.728461460	-9.188107540	-2.367046310
224.5		-1.09846	-0.748661850	-12.028149700	-9.302584850	-1.121876540		-1.521169000	-2.021676690	-6.791553770	-9.417630620	-2.407954000
224.0	-8.113579160	-1.20634	-0.763277230	-12.337783000	-9.526554080	-1.217907310	-14.332544600	-1.544292080	-2.176661310	-6.860892230	-9.680292150	-2.504046310
223.5		-1.32244	-0.774708000	-12.681433000	-9.750554080	-1.320338080		-1.600938230	-2.310169000	-6.960938380	-9.942753690	-2.635477080
223.0	-8.908216430	-1.40380	-0.784184920	-13.008866300	-9.944907920	-1.416676540	-14.831647300	-1.681722850	-2.396138230	-7.078923000	-10.172015200	-2.764923230
222.5		-1.41198	-0.790123380	-13.281549700	-10.087231000	-1.502507310		-1.778845920	-2.424138230	-7.183676850	-10.357569100	-2.859200150
222.0	-9.567222060	-1.33570	-0.794092620	-13.488016300	-10.182123300	-1.596168850	-15.292277200	-1.882722850	-2.409507460	-7.262461460	-10.510538300	-2.907277080
221.5		-1.19558	-0.800369540	-13.635966300	-10.254507900	-1.725599620		-1.972276690	-2.386522850	-7.334661460	-10.641153700	-2.922923230
221.0	-10.055362000	-1.03066	-0.809892620	-13.735166300	-10.324338700	-1.897153460	-15.698516400	-2.012953620	-2.386169000	-7.426430690	-10.738676800	-2.932338620
220.5		-0.88116	-0.816923380	-13.789499700	-10.388738700	-2.080461150		-1.972938230	-2.416615150	-7.533784540	-10.775476800	-2.958154000
220.0	-10.374813900	-0.78076	-0.813261850	-13.801949700	-10.427154100	-2.228953460	-16.021848400	-1.848692080	-2.462307460	-7.615738380	-10.732138300	-3.009584770
219.5		-0.75700	-0.796277230	-13.782449700	-10.419200200	-2.318538080		-1.677645920	-2.501061310	-7.627984540	-10.618415200	-3.082123230
219.0	-10.559248300	-0.82808	-0.773584920	-13.748599700	-10.355723300	-2.367784230	-16.246171100	-1.523092080	-2.522599770	-7.565399920	-10.471030600	-3.162877080
218.5		-0.99066	-0.760138770	-13.719716300	-10.237307900	-2.422584230		-1.439892080	-2.534015150	-7.472230690	-10.333815200	-3.238046310
218.0	-10.655513800	-1.20740	-0.770261850	-13.709916300	-10.071154100	-2.521168850	-16.395084600	-1.446169000	-2.551215150	-7.411138380	-10.240630600	-3.298554000
217.5		-1.41116	-0.809046460	-13.721916300	-9.875831000	-2.668999620		-1.519676690	-2.586845920	-7.419876850	-10.211615200	-3.341661690
217.0	-10.694935800	-1.53304	-0.867908000	-13.741749700	-9.687031000	-2.838507310	-16.526359500	-1.618338230	-2.644815150	-7.490707620	-10.254492200	-3.368077080
216.5		-1.54136	-0.927646460	-13.740183000	-9.550261770	-2.988045770		-1.708261310	-2.724292080	-7.583399920	-10.360753700	-3.378938620
216.0	-10.677011700	-1.46638	-0.969415690	-13.689833000	-9.499384850	-3.087107310	-16.690391600	-1.782369000	-2.827676690	-7.654630690	-10.502322900	-3.378169380
215.5		-1.38950	-0.987615690	-13.594949700	-9.537831000	-3.136907310		-1.860676690	-2.964230540	-7.681476850	-10.642384500	-3.379661690
215.0	-10.588842700	-1.39804	-0.993369540	-13.509399700	-9.638615620	-3.176122690	-16.896768500	-1.972753620	-3.142999770	-7.668430690	-10.759030600	-3.408984770
214.5		-1.52998	-1.002738770	-13.515733000	-9.761261770	-3.262338080		-2.130692080	-3.356015150	-7.639507620	-10.858876800	-3.489307850
214.0	-10.445505400	-1.74526	-1.017815690	-13.667916300	-9.868784850	-3.432138080	-17.138053700	-2.309184380	-3.565076690	-7.621769150	-10.962046000	-3.616277080
213.5		-1.94640	-1.019754150	-13.940883000	-9.933661770	-3.665107310		-2.450292080	-3.709476690	-7.627707620	-11.072107500	-3.743738620
213.0	-10.302949700	-2.04020	-0.985015690	-14.235999700	-9.939200230	-3.885553460	-17.459972200	-2.496861310	-3.740661310	-7.648353770	-11.167322900	-3.800984770
212.5		-2.00084	-0.913354150	-14.448149700	-9.887154080	-4.010738080		-2.434230540	-3.663061310	-7.665476850	-11.229646000	-3.737523230
212.0	-10.218242800	-1.88948	-0.840600310	-14.543333000	-9.808877150	-4.012138080	-17.999514500	-2.307076690	-3.545261310	-7.676599920	-11.282046000	-3.563784770
211.5		-1.81418	-0.819600310	-14.581316300	-9.763138690	-3.938768850		-2.194153620	-3.482230540	-7.710015310	-11.385753700	-3.353046310
211.0	-10.190714400	-1.85820	-0.881984920	-14.665333000	-9.810646380	-3.881138080	-18.914443900	-2.158522850	-3.531122850	-7.809153770	-11.588722900	-3.198692460
210.5		-2.03004	-1.012554150	-14.864549700	-9.979123310	-3.905768850		-2.213230540	-3.672292080	-7.993446080	-11.873615200	-3.156477080
210.0	-10.150175700	-2.27110	-1.158754150	-15.174933000	-10.246415600	-4.015030380	-20.220186600	-2.328015150	-3.830461310	-8.229138380	-12.163692200	-3.212969380
209.5		-2.51148	-1.266646460	-15.542883000	-10.555907900	-4.160645770		-2.466061310	-3.938292080	-8.441769150	-12.387153700	-3.300000150
209.0	-10.014320700	-2.72618	-1.314323380	-15.916983000	-10.849631000	-4.291307310	-21.649214600	-2.615322850	-3.985476690	-8.565661460	-12.536599800	-3.340861690
208.5		-2.94672	-1.319215690	-16.275116300	-11.091461800	-4.390261150		-2.789553620	-4.010722850	-8.589815310	-12.661861400	-3.295569380
208.0	-9.758245470	-3.22380	-1.319754150	-16.606866300	-11.265646400	-4.475999620	-22.660080400	-3.005645920	-4.050122850	-8.559584540	-12.805169100	-3.179015540
207.5		-3.57752	-1.349384920	-16.878699700	-11.361215600	-4.574784230		-3.262599770	-4.096507460	-8.531553770	-12.949153700	-3.046092460
207.0	-9.417407440	-3.97900	-1.419523380	-17.023199700	-11.362246400	-4.692676540	-22.620992900	-3.539722850	-4.109599770	-8.520261460	-13.032476800	-2.954584770
206.5		-4.37662	-1.516184920	-16.966199700	-11.252154100	-4.807676540		-3.811169000	-4.062122850	-8.481061460	-13.010876800	-2.925630920
206.0	-9.011405930	-4.73902	-1.607292620	-16.671533000	-11.023400200	-4.882568850	-21.071752500	-4.062661310	-3.970184380	-8.340569150	-12.892276800	-2.922138620
205.5		-5.07466	-1.656215690	-16.161199700	-10.679554100	-4.885999620		-4.300292080	-3.874753620	-8.046846080	-12.707322900	-2.859846310
205.0	-8.463518850	-5.41130	-1.637323380	-15.496333000	-10.227261800	-4.806738080	-17.918143700	-4.547384380	-3.794199770	-7.599199920	-12.452599800	-2.648738620
204.5		-5.75808	-1.546831080	-14.725249700	-9.665800230	-4.652861150		-4.828538230	-3.697630540	-7.038692230	-12.073830600	-2.242477080
204.0	-7.605728270	-6.08878	-1.403015690	-13.837799700	-8.984107920	-4.438291920	-13.474279700	-5.144692080	-3.526138230	-6.412584540	-11.507492200	-1.663677080
203.5		-6.36488	-1.237308000	-12.760733000	-8.168600230	-4.169507310		-5.455292080	-3.239769000	-5.742769150	-10.732722900	-0.988338620
203.0	-6.279508760	-6.57696	-1.084600310	-11.405666300	-7.218615620	-3.846030380	-8.363040220	-5.689569000	-2.844692080	-5.021784540	-9.778938310	-0.303092460
202.5		-6.76314	-0.978661850	-9.741166330	-6.161138690	-3.474307310		-5.791938230	-2.379769000	-4.237092230	-8.694215230	0.330876769
202.0	-4.456109090	-6.98230	-0.947677230	-7.833716330	-5.052738690	-3.077476540	-3.340872220	-5.772692080	-1.884384380	-3.402846080	-7.524769080	0.884384462
201.5		-7.26288	-1.001784920	-5.817549670	-3.959184850	-2.683799620		-5.717184380	-1.382922850	-2.570738380	-6.331169080	1.346553692
201.0	-2.287046950	-7.57278	-1.115261850	-3.806399670	-2.915707920	-2.298399620	0.892165298	-5.733445920	-0.896045920	-1.804723000	-5.202446000	1.719815231
200.5		-7.83796	-1.222092620	-1.813183000	-1.891461770	-1.884768850		-5.872292080	-0.455138230	-1.132553770	-4.215522920	2.038215231
200.0	-0.059629150	-7.99242	-1.240554150	0.256767000	-0.789154080	-1.376999620	3.857846993	-6.085184380	-0.093630540	-0.510307620	-3.354476770	2.387076769
199.5		-8.01428	-1.118108000	2.531300333	0.506738231	-0.715030380		-6.256399770	0.182861769	0.166646231	-2.477276770	2.884415231
199.0	1.900520055	-7.92124	-0.863369540	5.076067000	2.056722846	0.124677308	5.405753724	-6.282276690	0.417231000	1.006307769	-1.397507540	3.612476769
198.5		-7.74202	-0.536984920	7.850933667	3.816845923	1.117831154		-6.130922850	0.686861769	2.053369308	-0.035322920	4.540138308
198.0	3.327444249	-7.50340	-0.207369540	10.738267000	5.650938231	2.190015769	5.721833669	-5.840045920	1.059492538	3.259861615	1.498200154	5.505122923
197.5		-7.24672	0.090538154	13.600333670	7.399415154	3.214261923		-5.470738230	1.550584846	4.508830846	2.977077077	6.291507538
197.0	4.089064235	-7.04326	0.358568923	16.312867000	8.960076692	4.028046538	5.226713457	-5.069522850	2.111969462	5.667200077	4.239569385	6.762030615
196.5		-6.96698	0.602584308	18.768133670	10.328922850	4.501754231		-4.668584380	2.658246385	6.631677000	5.305738615	6.950753692
196.0	4.228409138	-7.02698	0.800768923	20.882800330	11.579461310	4.643846538	4.403664143	-4.305461310	3.113507923	7.354338538	6.320707846	7.040984462
195.5		-7.11836	0.908045846	22.635133670	12.798876690	4.657846538		-4.022507460	3.452646385	7.858877000	7.380769385	7.238122923
195.0	3.951740684	-7.05434	0.895876615	24.098133670	14.023661310	4.860354231	3.636664782	-3.834630540	3.715261769	8.251323154	8.417723231	7.629722923
194.5		-6.67936	0.791584308	25.416300330	15.212707460	5.470523462		-3.696322850	3.982031000	8.701723154	9.260954000	8.136292154
194.0		-5.98346	0.680138154	26.712633670	16.271169000	6.416677308		-3.507261310	4.320554077	9.369307769	9.819600154	8.584015231
193.5		-5.12484	0.662522769	27.990133670	17.109322850	7.334308077		-3.163184380	4.729815615	10.290400080	10.205507850	8.836476769
193.0		-4.33596	0.799368923	29.113967000	17.699630540	7.793538846		-2.617645920	5.123784846	11.306723150	10.671354000	8.882569077
192.5		-3.78358	1.078138154	29.901467000	18.095476690	7.597846538		-1.911122850	5.377000231	12.113769310	11.413123230	8.821938308
192.0		-3.48750	1.422568923	30.254967000	18.398553620	6.920908077		-1.151615150	5.410046385	12.427677000	12.410938620	8.775446000
191.5		-3.34852	1.734692000	30.233300330	18.695169000	6.175231154		-0.464830540	5.253815615	12.165000080	13.442754000	8.800399846
191.0		-3.24636	1.942015077	30.013967000	19.008245920	5.726000385		0.054815615	5.038692538	11.502153920	14.248169380	8.872446000
190.5		-3.12200	2.024892000	29.783133670	19.296092080	5.678892692		0.370954077	4.910800231	10.766230850	14.698292460	8.931907538
190.0		-2.98938	2.013661231	29.645133670	19.498245920	5.885400385		0.505800231	4.938277154	10.239246230	14.843754000	8.942338308
