# Supplementary material for: Molecular hybridization strategy for tuning bioactive peptide function
Source: Commun Biol. 2023 Oct 19;6:1067. doi: 10.1038/s42003-023-05254-7 (PMC10587126; doi:10.1038/s42003-023-05254-7)
Supplement: Supplementary file 8 — Supplementary Data 6 [file 42003_2023_5254_MOESM8_ESM.txt]

	VmCT1-NH2	Anoplina-NH2	Anoplina-VmCT1-NH2	Protonectina-NH2	Protonectina-VmCT1-NH2	VmCT1-Protonectina-NH2	Decoralina-NH2	Decoralina-VmCT1-NH2	VmCT1-Decoralina-NH2	Temporina A-NH2	Temporina A-VmCT1-NH2	VmCT1-Temporina A-NH2
260.0	-2.168320000e-009	0.00000	4.615380000e-008	-3.333330000e-007	-2.307690000e-008	-3.846150000e-007	3.064060000e-011	-4.615380000e-007	0.000000000	-4.615380000e-007	3.076920000e-007	-3.076920000e-009
259.5		-0.00500	-0.010830723	0.019449667	0.031615362	-0.007923462		0.007091846	0.005938462	-0.002646615	0.008646462	0.012199997
259.0	-0.008427703	-0.00820	-0.035923031	0.074233000	0.109215362	-0.022692692	-0.009470721	0.031045692	0.020569231	0.001753385	0.032569538	0.050569228
258.5		0.01338	-0.058846108	0.149799667	0.190061515	-0.027308077		0.073168769	0.035569231	0.036784154	0.061661846	0.112969228
258.0	-0.034379748	0.06862	-0.066876877	0.216199667	0.228907669	-0.016661923	-0.037723094	0.122722615	0.039938462	0.109214923	0.073677231	0.180692305
257.5		0.13774	-0.059338415	0.236299667	0.202369208	-0.006800385		0.158753385	0.023046154	0.192214923	0.043154154	0.219476920
257.0	-0.077280780	0.18268	-0.045969185	0.187399667	0.120630746	-0.022954231	-0.081628890	0.166876462	-0.022046154	0.237153385	-0.038215077	0.198584612
256.5		0.17430	-0.038569185	0.080949667	0.018553823	-0.076738846		0.153599538	-0.094492308	0.207384154	-0.148599692	0.112630766
256.0	-0.131397360	0.11318	-0.044292262	-0.039267000	-0.067861562	-0.153738846	-0.131465411	0.140399538	-0.182200000	0.107553385	-0.246492000	-0.013061542
255.5		0.02834	-0.064446108	-0.122250333	-0.123123100	-0.223492692		0.140338000	-0.261984615	-0.016215846	-0.298492000	-0.137353849
255.0	-0.186826032	-0.04328	-0.096415338	-0.140033667	-0.156000023	-0.262461923	-0.172955898	0.140968769	-0.306892308	-0.106692769	-0.299830462	-0.223723080
254.5		-0.07806	-0.134430723	-0.099333667	-0.184307715	-0.268431154		0.113938000	-0.298507692	-0.133323538	-0.270322769	-0.251538465
254.0	-0.235516620	-0.07232	-0.168953800	-0.028267000	-0.215400023	-0.254477308	-0.195277546	0.045261077	-0.237800000	-0.108108154	-0.232507385	-0.216969234
253.5		-0.03402	-0.188384569	0.045999667	-0.239584638	-0.231723462		-0.042492769	-0.146323077	-0.069108154	-0.195276615	-0.132153849
253.0	-0.276032455	0.02838	-0.184630723	0.107849667	-0.241800023	-0.200246538	-0.198375043	-0.099708154	-0.056169231	-0.047569692	-0.157138154	-0.026292311
252.5		0.10852	-0.158384569	0.146849667	-0.219076946	-0.157369615		-0.086062000	0.005615385	-0.047077385	-0.120815077	0.058538458
252.0	-0.312467057	0.19682	-0.118892262	0.148483000	-0.187261562	-0.111677308	-0.193808693	-0.003215846	0.028046154	-0.049631231	-0.100138154	0.083923074
251.5		0.27572	-0.077553800	0.098349667	-0.170630792	-0.084385000		0.103307231	0.017015385	-0.038877385	-0.110784308	0.037399997
251.0	-0.350122288	0.32308	-0.041630723	-0.001050333	-0.184476946	-0.093723462	-0.200415458	0.174061077	-0.011892308	-0.017031231	-0.156015077	-0.056861542
250.5		0.32214	-0.013738415	-0.119200333	-0.225600023	-0.137554231		0.172707231	-0.041938462	-0.001015846	-0.223122769	-0.150430772
250.0	-0.393328980	0.27006	0.003615431	-0.208833667	-0.277092331	-0.192892692	-0.238992822	0.103507231	-0.060092308	-0.004877385	-0.294199692	-0.198215388
249.5		0.17884	0.005446200	-0.234500333	-0.320492331	-0.233754231		0.001799538	-0.058676923	-0.027231231	-0.358938154	-0.180692311
249.0	-0.445908159	0.06972	-0.011938415	-0.195617000	-0.344215408	-0.249461923	-0.327093269	-0.089369692	-0.036615385	-0.054785077	-0.416922769	-0.107415388
248.5		-0.03460	-0.045199954	-0.124083667	-0.344338485	-0.246508077		-0.138846615	-0.001553846	-0.075769692	-0.469368923	-0.005861542
248.0	-0.510084430	-0.11590	-0.084153800	-0.060017000	-0.323830792	-0.236000385	-0.472325336	-0.135615846	0.030461538	-0.089015846	-0.511907385	0.090492305
247.5		-0.16476	-0.120492262	-0.027367000	-0.295430792	-0.223754231		-0.089000462	0.040553846	-0.101446615	-0.538061231	0.147923074
247.0	-0.582538754	-0.18280	-0.156676877	-0.028567000	-0.284830792	-0.214861923	-0.666785486	-0.025477385	0.016830769	-0.119846615	-0.549784308	0.137753843
246.5		-0.18130	-0.204276877	-0.056433667	-0.324153869	-0.223754231		0.018968769	-0.037384615	-0.145985077	-0.563092000	0.048246151
246.0	-0.652905278	-0.17444	-0.269999954	-0.105783667	-0.431907715	-0.272308077	-0.889651654	0.013076462	-0.103430769	-0.177092769	-0.600907385	-0.101830772
245.5		-0.17026	-0.341984569	-0.173017000	-0.591784638	-0.371446538		-0.052754308	-0.156630769	-0.207738923	-0.677599692	-0.262784618
245.0	-0.710074379	-0.16768	-0.390876877	-0.248983667	-0.751446177	-0.504215769	-1.121128128	-0.158908154	-0.179246154	-0.230538923	-0.788415077	-0.375538465
244.5		-0.16378	-0.389061492	-0.319867000	-0.850569254	-0.631692692		-0.267769692	-0.169169231	-0.238985077	-0.913199692	-0.404676926
244.0	-0.753231933	-0.16620	-0.333692262	-0.379417000	-0.862492331	-0.721600385	-1.359340430	-0.349246615	-0.138830769	-0.234215846	-1.032307385	-0.358861542
243.5		-0.19704	-0.253369185	-0.439050333	-0.817384638	-0.774692692		-0.401908154	-0.106107692	-0.229585077	-1.142476615	-0.282092311
243.0	-0.797684939	-0.28074	-0.190630723	-0.520567000	-0.785292331	-0.822954231	-1.626610207	-0.452062000	-0.084384615	-0.244369692	-1.260953538	-0.222830772
242.5		-0.42350	-0.172215338	-0.634050333	-0.829984638	-0.899846538		-0.530154308	-0.078107692	-0.287492769	-1.415015077	-0.204892311
242.0	-0.869621641	-0.60300	-0.190815338	-0.762367000	-0.969323100	-1.010631154	-1.959959929	-0.644323538	-0.085246154	-0.346708154	-1.625107385	-0.221123080
241.5		-0.78074	-0.213184569	-0.871067000	-1.172323100	-1.130338846		-0.774215846	-0.101953846	-0.397308154	-1.892692000	-0.249353849
241.0	-0.994431790	-0.92792	-0.208415338	-0.937850333	-1.390784638	-1.229385000	-2.394678942	-0.889877385	-0.124076923	-0.425462000	-2.199707385	-0.272215388
240.5		-1.04232	-0.172876877	-0.974267000	-1.594292331	-1.301061923		-0.977800462	-0.144446154	-0.442908154	-2.517507385	-0.283784618
240.0	-1.187783662	-1.14078	-0.130599954	-1.017200333	-1.779384638	-1.365015769	-2.954176705	-1.049954308	-0.151061538	-0.475108154	-2.818815077	-0.282076926
239.5		-1.23696	-0.109692262	-1.096717000	-1.952461562	-1.446615769		-1.129662000	-0.131507692	-0.532846615	-3.087338154	-0.261369234
239.0	-1.452949390	-1.32832	-0.116415338	-1.210883667	-2.112723100	-1.555369615	-3.650025812	-1.231369692	-0.083646154	-0.597938923	-3.324184308	-0.216446157
238.5		-1.40770	-0.131753800	-1.333250333	-2.257553869	-1.683585000		-1.356108154	-0.024723077	-0.642369692	-3.551476615	-0.156061542
238.0	-1.780944566	-1.48692	-0.135015338	-1.447250333	-2.404230792	-1.823846538	-4.486503761	-1.505231231	0.010600000	-0.664892769	-3.810368923	-0.110292311
237.5		-1.60464	-0.131599954	-1.573750333	-2.599753869	-1.984477308		-1.692615846	-0.014200000	-0.706431231	-4.149245846	-0.119538465
237.0	-2.151483072	-1.80328	-0.155984569	-1.762667000	-2.898692331	-2.185308077	-5.464255863	-1.935985077	-0.116169231	-0.822969692	-4.602830462	-0.209153849
236.5		-2.09170	-0.242399954	-2.050900333	-3.321676946	-2.436800385		-2.232138923	-0.279030769	-1.036446615	-5.171907385	-0.367907695
236.0	-2.538197983	-2.42720	-0.387769185	-2.422167000	-3.830138485	-2.722308077	-6.583687743	-2.543585077	-0.456692308	-1.308200462	-5.818584308	-0.548184618
235.5		-2.73710	-0.543123031	-2.804817000	-4.342800023	-3.000677308		-2.817462000	-0.593738462	-1.560954308	-6.484230462	-0.690661542
235.0	-2.919647326	-2.96502	-0.646123031	-3.113233667	-4.784523100	-3.227538846	-7.849175230	-3.025862000	-0.651969231	-1.730554308	-7.121153538	-0.757461542
234.5		-3.10568	-0.669199954	-3.301900333	-5.130476946	-3.378923462		-3.190831231	-0.628169231	-1.803646615	-7.717676615	-0.751600003
234.0	-3.288158896	-3.20214	-0.640923031	-3.390450333	-5.413569254	-3.460185000	-9.268554255	-3.367754308	-0.551876923	-1.813462000	-8.299953538	-0.709492311
233.5		-3.31102	-0.620384569	-3.442767000	-5.694046177	-3.497215769		-3.599154308	-0.464123077	-1.805338923	-8.911599692	-0.673076926
233.0	-3.644899716	-3.46622	-0.647138415	-3.520483667	-6.019815408	-3.519769615	-10.843361280	-3.880569692	-0.391015385	-1.807585077	-9.587476615	-0.662246157
232.5		-3.66846	-0.711169185	-3.649483667	-6.407446177	-3.549508077		-4.170462000	-0.331661538	-1.830523538	-10.339553540	-0.667661542
232.0	-3.982175246	-3.90300	-0.768230723	-3.822367000	-6.851984638	-3.596908077	-12.553683810	-4.434169692	-0.270984615	-1.885785077	-11.159076620	-0.667584618
231.5		-4.16518	-0.784030723	-4.026800333	-7.347153869	-3.663308077		-4.680369692	-0.207153846	-1.999323538	-12.026476620	-0.653169234
231.0	-4.271407355	-4.46930	-0.765553800	-4.267933667	-7.893384638	-3.742385000	-14.352260440	-4.955985077	-0.168153846	-2.200754308	-12.918584310	-0.640030772
230.5		-4.83376	-0.752553800	-4.562867000	-8.486353869	-3.820954231		-5.305262000	-0.197969231	-2.496800462	-13.811922770	-0.656000003
230.0	-4.475117263	-5.25514	-0.780076877	-4.913817000	-9.101476946	-3.882569615	-16.175051620	-5.730585077	-0.318984615	-2.852000462	-14.687030460	-0.716184618
229.5		-5.69380	-0.847923031	-5.288200333	-9.694461562	-3.915508077		-6.187877385	-0.502415385	-3.195508154	-15.535415080	-0.806938465
229.0	-4.578284421	-6.08554	-0.922692262	-5.627517000	-10.223230790	-3.920692692	-17.959369930	-6.616492769	-0.676323077	-3.453154308	-16.361415080	-0.893153849
228.5		-6.37504	-0.966630723	-5.881317000	-10.675000020	-3.913123462		-6.975754308	-0.769953846	-3.585923538	-17.174338150	-0.941938465
228.0	-4.611212367	-6.55090	-0.965846108	-6.039983667	-11.074569250	-3.915492692	-19.653160180	-7.261954308	-0.760753846	-3.610985077	-17.972338150	-0.943953849
227.5		-6.65774	-0.936046108	-6.141583667	-11.464538480	-3.950092692		-7.501523538	-0.686292308	-3.591369692	-18.736953540	-0.917169234
227.0	-4.640064105	-6.77350	-0.906276877	-6.248250333	-11.872646180	-4.035754231	-21.212848470	-7.733892769	-0.612969231	-3.600523538	-19.446799690	-0.893969234
226.5		-6.96212	-0.898076877	-6.409067000	-12.292353870	-4.188969615		-7.994908154	-0.588769231	-3.682846615	-20.099568920	-0.902800003
226.0	-4.730734613	-7.22976	-0.914892262	-6.633067000	-12.691415410	-4.421446538	-22.601129600	-8.301569692	-0.616907692	-3.833923538	-20.720645850	-0.955200003
225.5		-7.51396	-0.944138415	-6.886667000	-13.038923100	-4.729861923		-8.637738923	-0.665707692	-4.009985077	-21.344030460	-1.041461542
225.0	-4.916068080	-7.71768	-0.965969185	-7.114967000	-13.327123100	-5.086046538	-23.792928610	-8.951323538	-0.699723077	-4.156954308	-21.978030460	-1.134861542
224.5		-7.77142	-0.963261492	-7.273833667	-13.572030790	-5.442215769		-9.175631231	-0.705630769	-4.240077385	-22.587722770	-1.204461542
224.0	-5.189268965	-7.68606	-0.931076877	-7.355650333	-13.796369250	-5.755861923	-24.778965290	-9.271846615	-0.696646154	-4.258538923	-23.112645850	-1.233584618
223.5		-7.55910	-0.882999954	-7.393900333	-14.012923100	-6.018323462		-9.264169692	-0.697907692	-4.242662000	-23.512030460	-1.234507695
223.0	-5.517593587	-7.52338	-0.849246108	-7.443417000	-14.221000020	-6.262508077	-25.555306310	-9.235831231	-0.725646154	-4.238846615	-23.798338150	-1.246630772
222.5		-7.66524	-0.863753800	-7.547600333	-14.414784640	-6.539261923		-9.280969692	-0.774276923	-4.289031231	-24.034030460	-1.314861542
222.0	-5.853623919	-7.96460	-0.945861492	-7.712717000	-14.591276950	-6.879800385	-26.106341270	-9.445415846	-0.820261538	-4.410200462	-24.291107380	-1.460907695
221.5		-8.29992	-1.088046108	-7.904500333	-14.748246180	-7.273892692		-9.700523538	-0.841784615	-4.581954308	-24.602799690	-1.667923080
221.0	-6.135161487	-8.51924	-1.258384569	-8.066650333	-14.874384640	-7.679246538	-26.407425390	-9.967292769	-0.841184615	-4.750692769	-24.939261230	-1.888261542
220.5		-8.53126	-1.415215338	-8.147433667	-14.942907720	-8.049846538		-10.166492770	-0.849261538	-4.853262000	-25.224184310	-2.066707695
220.0	-6.290057404	-8.35498	-1.524199954	-8.119517000	-14.919323100	-8.358338846	-26.456530560	-10.256262000	-0.901738462	-4.849292769	-25.376338150	-2.162692311
219.5		-8.09704	-1.569107646	-7.986933667	-14.783400020	-8.599708077		-10.238231230	-1.003569231	-4.742708154	-25.356338150	-2.162092311
219.0	-6.265488477	-7.87808	-1.553892262	-7.780933667	-14.551353870	-8.784461923	-26.306695270	-10.144077380	-1.114400000	-4.578308154	-25.190184310	-2.079492311
218.5		-7.76326	-1.497676877	-7.546967000	-14.278092330	-8.933923462		-10.021692770	-1.174123077	-4.415785077	-24.957722770	-1.953630772
218.0	-6.074744262	-7.74026	-1.424492262	-7.325600333	-14.031230790	-9.077846538	-26.059940260	-9.923631231	-1.150246154	-4.298785077	-24.750338150	-1.833430772
217.5		-7.74748	-1.350461492	-7.135417000	-13.851369250	-9.244800385		-9.887462000	-1.063569231	-4.238185077	-24.621107380	-1.754692311
217.0	-5.823862014	-7.72128	-1.276107646	-6.971083667	-13.729723100	-9.444615769	-25.823080040	-9.909923538	-0.967615385	-4.217200462	-24.562492000	-1.719523080
216.5		-7.62996	-1.192123031	-6.822167000	-13.624676950	-9.658892692		-9.938646615	-0.902692308	-4.211877385	-24.524645850	-1.697292311
216.0	-5.683428261	-7.48288	-1.097523031	-6.698467000	-13.505015410	-9.854831154	-25.672876000	-9.903508154	-0.871076923	-4.211600462	-24.463722770	-1.652892311
215.5		-7.32190	-1.013953800	-6.634950333	-13.380923100	-10.014569620		-9.774585077	-0.855384615	-4.225446615	-24.382184310	-1.581369234
215.0	-5.808227242	-7.20290	-0.977738415	-6.663600333	-13.291846180	-10.152000380	-25.668389550	-9.599077385	-0.853553846	-4.269215846	-24.331107380	-1.516938465
214.5		-7.17048	-1.008907646	-6.772917000	-13.262723100	-10.297815770		-9.477154308	-0.885830769	-4.342400462	-24.371415080	-1.505138465
214.0	-6.250021221	-7.23186	-1.083830723	-6.896333667	-13.273569250	-10.467185000	-25.883862280	-9.488923538	-0.963307692	-4.415369692	-24.527261230	-1.561923080
213.5		-7.34542	-1.142676877	-6.950500333	-13.276169250	-10.644923460		-9.633215846	-1.055461538	-4.442723538	-24.770338150	-1.657984618
213.0	-6.919189451	-7.43960	-1.135476877	-6.898217000	-13.243646180	-10.805246540	-26.393412900	-9.832677385	-1.100707692	-4.398138923	-25.045568920	-1.742769234
212.5		-7.45770	-1.070892262	-6.782883667	-13.202584640	-10.944523460		-10.002092770	-1.058369231	-4.302246615	-25.316338150	-1.785076926
212.0	-7.621525733	-7.40102	-1.021646108	-6.702033667	-13.214738480	-11.090508080	-27.185425780	-10.120923540	-0.952338462	-4.214677385	-25.592338150	-1.793046157
211.5		-7.33734	-1.073861492	-6.740383667	-13.326907720	-11.278077310		-10.249569690	-0.860015385	-4.190523538	-25.918953540	-1.799784618
211.0	-8.147579963	-7.36440	-1.258984569	-6.916717000	-13.539538480	-11.520785000	-28.076386500	-10.480831230	-0.853861538	-4.237323538	-26.342645850	-1.834846157
210.5		-7.55102	-1.525384569	-7.183450333	-13.821261560	-11.810369620		-10.870862000	-0.949200000	-4.314246615	-26.878492000	-1.910107695
210.0	-8.360324535	-7.89354	-1.773692262	-7.469017000	-14.145692330	-12.139185000	-28.726983870	-11.402369690	-1.103492308	-4.376492769	-27.503107380	-2.027353849
209.5		-8.31378	-1.924707646	-7.720800333	-14.504784640	-12.508077310		-11.997031230	-1.259461538	-4.421692769	-28.167261230	-2.188092311
209.0	-8.232621953	-8.69654	-1.962892262	-7.915683667	-14.883553870	-12.897554230	-28.775105710	-12.554846620	-1.385215385	-4.487554308	-28.808953540	-2.386984618
208.5		-8.94268	-1.925276877	-8.043017000	-15.227476950	-13.231754230		-12.988938920	-1.477153846	-4.597446615	-29.351876620	-2.593646157
208.0	-7.821594972	-9.00968	-1.856646108	-8.088700333	-15.444476950	-13.390785000	-27.984076160	-13.242846620	-1.535661538	-4.708369692	-29.703261230	-2.747861542
207.5		-8.92270	-1.777676877	-8.040883667	-15.448630790	-13.286677310		-13.296323540	-1.550261538	-4.722015846	-29.772184310	-2.784323080
207.0	-7.207539312	-8.75546	-1.691415338	-7.910217000	-15.209123100	-12.945354230	-26.286659870	-13.167785080	-1.512738462	-4.561569692	-29.510492000	-2.673861542
206.5		-8.59164	-1.610230723	-7.739800333	-14.767369250	-12.511077310		-12.910862000	-1.439676923	-4.246185077	-28.944030460	-2.447569234
206.0	-6.439425313	-8.48252	-1.565615338	-7.587233667	-14.208230790	-12.148877310	-23.718564090	-12.597108150	-1.372861538	-3.887385077	-28.155107380	-2.179476926
205.5		-8.41676	-1.584415338	-7.484967000	-13.608923100	-11.916308080		-12.284646620	-1.349969231	-3.599954308	-27.211107380	-1.938030772
205.0	-5.516147371	-8.31470	-1.654384569	-7.405483667	-12.993953870	-11.712800380	-20.350650230	-11.986492770	-1.371800000	-3.404385077	-26.093876620	-1.743876926
204.5		-8.05586	-1.717753800	-7.260000333	-12.317476950	-11.352492690		-11.658738920	-1.398215385	-3.211892769	-24.696184310	-1.568523080
204.0	-4.401421650	-7.53642	-1.707876877	-6.940983667	-11.482830790	-10.698492690	-16.316590050	-11.221415850	-1.378215385	-2.909338923	-22.900799690	-1.372861542
203.5		-6.73512	-1.602261492	-6.388200333	-10.395184640	-9.746077308		-10.605769690	-1.287938462	-2.467077385	-20.682184310	-1.149153849
203.0	-3.058009472	-5.74874	-1.445630723	-5.636183667	-9.022584638	-8.593385000	-11.901058310	-9.800800462	-1.144784615	-1.969646615	-18.138645850	-0.925569234
202.5		-4.76216	-1.318923031	-4.805567000	-7.423123100	-7.340092692		-8.866431231	-0.989538462	-1.542231231	-15.429568920	-0.727415388
202.0	-1.488311894	-3.95340	-1.275230723	-4.036033667	-5.709169254	-6.009554231	-7.557432765	-7.898231231	-0.855907692	-1.243831231	-12.668461230	-0.533200003
201.5		-3.38556	-1.293692262	-3.401867000	-3.967661562	-4.553277308		-6.962231231	-0.752600000	-1.026969692	-9.863768923	-0.273907695
201.0	0.224271306	-2.96136	-1.289123031	-2.866950333	-2.198569254	-2.913508077	-3.782886327	-6.044708154	-0.665784615	-0.795185077	-6.944707385	0.114723074
200.5		-2.48312	-1.170923031	-2.309767000	-0.325538485	-1.073492692		-5.056554308	-0.571323077	-0.495277385	-3.834568923	0.631399997
200.0	1.890903911	-1.78446	-0.906430723	-1.599067000	1.728353823	0.944215000	-0.928333497	-3.895246615	-0.443907692	-0.153431231	-0.510230462	1.199261535
199.5		-0.84116	-0.542538415	-0.669600333	3.962799977	3.108307308		-2.525662000	-0.263969231	0.171891846	2.978538769	1.721999997
199.0	3.242920797	0.22054	-0.173307646	0.444599667	6.281969208	5.386645769	0.907462265	-1.025954308	-0.029307692	0.462907231	6.517877231	2.157907689
198.5		1.22214	0.119169277	1.629416333	8.541061515	7.718061154		0.435045692	0.233615385	0.764907231	9.958138769	2.543846151
198.0	4.027831008	2.05958	0.310292354	2.744333000	10.614676900	9.988261154	1.833036285	1.680491846	0.477692308	1.142045692	13.173338770	2.948984612
197.5		2.76298	0.440738508	3.685049667	12.443276900	12.059599620		2.624507231	0.672400000	1.621091846	16.143815690	3.404323074
197.0	4.141992761	3.45048	0.588015431	4.431216333	14.045892280	13.849368850	2.046683711	3.328568769	0.844476923	2.180076462	18.997046460	3.873046151
196.5		4.22100	0.819800046	5.056549667	15.505215360	15.389968850		3.972538000	1.072707692	2.779768769	21.928892620	4.281138458
196.0	3.713248233	5.07202	1.150815431	5.687616333	16.926138440	16.803599620	1.765647279	4.741538000	1.415615385	3.385861077	25.017661850	4.568938458
195.5		5.90190	1.525276969	6.424583000	18.369061520	18.196522690		5.688922615	1.822430769	3.951691846	28.070738770	4.715307689
195.0	3.056146697	6.58936	1.841430815	7.271866333	19.793061520	19.558061150	1.228311372	6.670122615	2.121184615	4.394353385	30.673661850	4.728907689
194.5		7.08598	2.014938508	8.131733000	21.061215360	20.754522690		7.411861077	2.130261538	4.620353385	32.455200310	4.638923074
194.0		7.45018	2.045507738	8.870266333	22.027676900	21.625291920		7.688030308	1.822923077	4.602399538	33.375200310	4.503999997
193.5		7.79450	2.032553892	9.404383000	22.646138440	22.098984230		7.480507231	1.396384615	4.432676462	33.783661850	4.414661535
193.0		8.18286	2.112030815	9.737216333	22.995061520	22.225445770		6.998030308	1.153907692	4.276599538	34.171508000	4.453861535
192.5		8.55612	2.349092354	9.917283000	23.186292280	22.104368850		6.530322615	1.270661538	4.242414923	34.812277230	4.626307689
192.0		8.75098	2.670815431	9.969133000	23.236138440	21.790368850		6.250522615	1.636430769	4.278691846	35.588431080	4.822353843
191.5		8.60986	2.903061585	9.869533000	23.037061520	21.271138080		6.123461077	1.922184615	4.205199538	36.143661850	4.871799997
191.0		8.10578	2.893430815	9.593633000	22.475676900	20.540061150		5.985661077	1.828184615	3.865461077	36.206892620	4.663846151
190.5		7.38614	2.625076969	9.180849667	21.592907670	19.683138080		5.714645692	1.310646154	3.271414923	35.810892620	4.237738458
190.0		6.69658	2.229646200	8.747749667	20.627215360	18.884522690		5.336153385	0.602169231	2.611707231	35.240892620	3.762476920
