# Supplementary material for: Molecular hybridization strategy for tuning bioactive peptide function
Source: Commun Biol. 2023 Oct 19;6:1067. doi: 10.1038/s42003-023-05254-7 (PMC10587126; doi:10.1038/s42003-023-05254-7)
Supplement: Supplementary file 9 — Supplementary Data 7 [file 42003_2023_5254_MOESM9_ESM.txt]

	VmCT1-NH2	Anoplina-NH2	Anoplina-VmCT1-NH2	Protonectina-NH2	Protonectina-VmCT1-NH2	VmCT1-Protonectina-NH2	Decoralina-NH2	Decoralina-VmCT1-NH2	VmCT1-Decoralina-NH2	Temporina A-NH2	Temporina A-VmCT1-NH2	VmCT1-Temporina A-NH2
260.0	-1.143570000e-008	0.00000000	1.538460000e-008	3.333330000e-008	0.000000000	7.692310000e-009	1.132310000e-012	2.307690000e-008	3.076920000e-009	0.000000000	-2.307690000e-008	3.076920000e-008
259.5		0.02004000	0.006753862	-0.010583300	-0.000307692	-0.002276915		-0.016353823	-0.000707689	0.007892308	0.006184592	0.001215415
259.0	0.000453955	0.05834000	0.021692323	-0.035649967	0.002338462	-0.007769223	0.003158956	-0.058061515	-0.001830766	0.025892308	0.011661515	0.000753877
258.5		0.06746000	0.029246169	-0.060333300	0.013030769	-0.014692300		-0.107061515	-0.000876920	0.042892308	-0.010584638	-0.008261508
258.0	0.002715413	0.01256000	0.008076938	-0.073166633	0.027184615	-0.024707685	0.013649884	-0.144461515	0.005030772	0.052676923	-0.076061562	-0.025246123
257.5		-0.10300000	-0.055507677	-0.074866633	0.026538462	-0.044646146		-0.160369208	0.017446157	0.056476923	-0.172815408	-0.040030738
257.0	0.009852128	-0.24382000	-0.152507677	-0.077783300	-0.011169231	-0.082615377	0.033851222	-0.157261515	0.034523080	0.055323077	-0.268569254	-0.043646123
256.5		-0.36972000	-0.249369215	-0.096483300	-0.094107692	-0.140446146		-0.145415362	0.049553849	0.043692308	-0.333107715	-0.042861508
256.0	0.027640031	-0.45850000	-0.307138446	-0.136266633	-0.204092308	-0.208030762	0.065963174	-0.133986972	0.051738465	0.014507692	-0.355953869	-0.061446123
255.5		-0.50794000	-0.308692292	-0.188233300	-0.300923077	-0.265476915		-0.124907669	0.031000003	-0.028846154	-0.345246177	-0.121723046
255.0	0.063149390	-0.52248000	-0.270476908	-0.233799967	-0.342800000	-0.293061531	0.110489700	-0.113738438	-0.014107689	-0.067892308	-0.313430792	-0.219384585
254.5		-0.50138000	-0.227123062	-0.255666633	-0.310492308	-0.282092300		-0.095846131	-0.070661535	-0.080107692	-0.266153869	-0.315461508
254.0	0.118610392	-0.43952000	-0.202815369	-0.248049967	-0.219861538	-0.239123069	0.164603717	-0.071815362	-0.114169228	-0.056769231	-0.205676946	-0.357630738
253.5		-0.33810000	-0.195338446	-0.220066633	-0.114569231	-0.181061531		-0.047753823	-0.121846151	-0.011338462	-0.143492331	-0.317399969
253.0	0.181848577	-0.21490000	-0.185830754	-0.190966633	-0.043307760	-0.126538454	0.220205025	-0.031476900	-0.089199997	0.028953846	-0.105738485	-0.213415354
252.5		-0.10482000	-0.162738446	-0.180766633	-0.035907692	-0.090353838		-0.028846131	-0.037461535	0.039923077	-0.121938485	-0.101292277
252.0	0.221608360	-0.04808000	-0.136476908	-0.201966633	-0.092692308	-0.082999992	0.263225822	-0.043076900	-0.003276920	0.011830769	-0.203230792	-0.038646123
251.5		-0.07138000	-0.132430754	-0.255966633	-0.191461538	-0.110999992		-0.075938438	-0.015323074	-0.050092308	-0.328953869	-0.053123046
251.0	0.197142734	-0.17160000	-0.170384600	-0.333783300	-0.303584615	-0.173584608	0.276052166	-0.127538438	-0.074184612	-0.131338462	-0.454261562	-0.134953815
250.5		-0.31322000	-0.248230754	-0.418399967	-0.405538462	-0.257630762		-0.194076900	-0.150846151	-0.213953846	-0.534600023	-0.251338431
250.0	0.080679319	-0.44340000	-0.340707677	-0.487266633	-0.479723077	-0.337815377	0.242495944	-0.265461515	-0.205476920	-0.281384615	-0.549123100	-0.364953815
249.5		-0.51710000	-0.411230754	-0.516733300	-0.510184615	-0.386123069		-0.326261515	-0.212430766	-0.324092308	-0.507000023	-0.444446123
249.0	-0.122975308	-0.51696000	-0.428876908	-0.490883300	-0.484353846	-0.386815377	0.152447269	-0.360230746	-0.173092305	-0.344092308	-0.435646177	-0.470230738
248.5		-0.45686000	-0.382923062	-0.412849967	-0.403276923	-0.345815377		-0.357015362	-0.109507689	-0.353615385	-0.363461562	-0.442846123
248.0	-0.376983394	-0.37030000	-0.290153831	-0.310399967	-0.290169231	-0.287261531	0.004129997	-0.317599977	-0.047184612	-0.366461538	-0.310415408	-0.389507662
247.5		-0.29382000	-0.189830754	-0.228016633	-0.184476923	-0.238815377		-0.255999977	-0.002123074	-0.388153846	-0.288430792	-0.355523046
247.0	-0.634298234	-0.25480000	-0.125415369	-0.205649967	-0.121169231	-0.216446146	-0.194816608	-0.195184592	0.020507695	-0.412569231	-0.304507715	-0.377461508
246.5		-0.26529259	-0.121707677	-0.257149967	-0.110646154	-0.218415377		-0.157799977	0.020676926	-0.427830769	-0.359553869	-0.456199969
246.0	-0.863375559	-0.32048000	-0.172384600	-0.363899967	-0.136984615	-0.231984608	-0.426293082	-0.155369208	-0.000507689	-0.425815385	-0.445200023	-0.555569200
245.5		-0.40194000	-0.248107677	-0.489149967	-0.176138462	-0.246492300		-0.182707669	-0.039615382	-0.408430769	-0.544661562	-0.631553815
245.0	-1.059368590	-0.48632000	-0.318892292	-0.601483300	-0.217184615	-0.262492300	-0.663995280	-0.222353823	-0.089138458	-0.387800000	-0.639492331	-0.667461508
244.5		-0.55502000	-0.371476908	-0.688933300	-0.266800000	-0.289369223		-0.256799977	-0.139707689	-0.381369231	-0.716569254	-0.683138431
244.0	-1.239140546	-0.59698000	-0.407661523	-0.754616633	-0.334492308	-0.332646146	-0.883327597	-0.279307669	-0.184230766	-0.404584615	-0.769184638	-0.711030738
243.5		-0.60266000	-0.428799985	-0.803099967	-0.414861538	-0.381384608		-0.294430746	-0.218923074	-0.462800000	-0.794446177	-0.765292277
243.0	-1.432285815	-0.55962000	-0.425615369	-0.834666633	-0.486307692	-0.408738454	-1.076109937	-0.307723054	-0.240430766	-0.547184615	-0.794000023	-0.834876892
242.5		-0.46156000	-0.386415369	-0.853783300	-0.528076923	-0.390107685		-0.315230746	-0.245399997	-0.638938462	-0.780830792	-0.904415354
242.0	-1.676227341	-0.32780000	-0.316615369	-0.881233300	-0.539123077	-0.327276915	-1.258284576	-0.305046131	-0.236769228	-0.722569231	-0.782984638	-0.976538431
241.5		-0.21172000	-0.248138446	-0.952183300	-0.540784615	-0.257430762		-0.272292285	-0.231753843	-0.799292308	-0.833538485	-1.069523046
241.0	-2.009337320	-0.17992000	-0.225415369	-1.096749967	-0.561692308	-0.233815377	-1.460826491	-0.234846131	-0.258876920	-0.888800000	-0.948876946	-1.194323046
240.5		-0.26944000	-0.276738446	-1.317599967	-0.619384615	-0.288861531		-0.232199977	-0.339369228	-1.015461538	-1.113030792	-1.339599969
240.0	-2.454911563	-0.45720000	-0.393846138	-1.584816633	-0.714492308	-0.408184608	-1.710009096	-0.301676900	-0.465599997	-1.189292308	-1.285661562	-1.484246123
239.5		-0.66988000	-0.536307677	-1.853166633	-0.837769231	-0.538553838		-0.446984592	-0.597830766	-1.398292308	-1.431076946	-1.624353815
239.0	-3.004417951	-0.82956000	-0.656446138	-2.087866633	-0.979000000	-0.625261531	-2.015757904	-0.624584592	-0.688261535	-1.619015385	-1.544676946	-1.782246123
238.5		-0.89956000	-0.725261523	-2.279849967	-1.128107692	-0.648523069		-0.763938438	-0.715799997	-1.835830769	-1.653415408	-1.983676892
238.0	-3.619769064	-0.89780000	-0.742261523	-2.444233300	-1.271723077	-0.629938454	-2.380223954	-0.811830746	-0.702323074	-2.050969231	-1.791061562	-2.225892277
237.5		-0.87540000	-0.727738446	-2.609366633	-1.395092308	-0.607307685		-0.769630746	-0.695523074	-2.276200000	-1.971861562	-2.472353815
237.0	-4.260186065	-0.88404000	-0.707676908	-2.806299967	-1.492246154	-0.603015377	-2.816227445	-0.694784592	-0.732092305	-2.514076923	-2.186061562	-2.683907662
236.5		-0.95378000	-0.702907677	-3.059699967	-1.574323077	-0.613215377		-0.663738438	-0.812692305	-2.746184615	-2.416430792	-2.856461508
236.0	-4.911519488	-1.08450000	-0.725615369	-3.377366633	-1.664646154	-0.621584608	-3.352506269	-0.722753823	-0.907015382	-2.940430769	-2.654907715	-3.026276892
235.5		-1.24574000	-0.780661523	-3.743149967	-1.781523077	-0.619015377		-0.862261515	-0.980707689	-3.074353846	-2.901907715	-3.236061508
235.0	-5.587522347	-1.38662000	-0.867076908	-4.124249967	-1.925092308	-0.609969223	-4.014995821	-1.030984592	-1.018753843	-3.159030769	-3.153846177	-3.495815354
234.5		-1.46276000	-0.978799985	-4.496466633	-2.082492308	-0.604523069		-1.174876900	-1.028861535	-3.245676923	-3.398307715	-3.776846123
234.0	-6.299239491	-1.47192000	-1.105107677	-4.869899967	-2.247246154	-0.609661531	-4.799031417	-1.269430746	-1.029307689	-3.406846154	-3.626184638	-4.042661508
233.5		-1.46870000	-1.232046138	-5.288433300	-2.432030769	-0.628876915		-1.324446131	-1.036615382	-3.698246154	-3.847753869	-4.282707662
233.0	-7.024804577	-1.53302000	-1.345123062	-5.793966633	-2.658400000	-0.665676915	-5.658169035	-1.364969208	-1.061399997	-4.122400000	-4.091815408	-4.514123046
232.5		-1.70612000	-1.433046138	-6.381299967	-2.930784615	-0.721369223		-1.409707669	-1.108461535	-4.618676923	-4.384584638	-4.753399969
232.0	-7.712343664	-1.94558000	-1.490999985	-6.985949967	-3.221569231	-0.787061531	-6.520373421	-1.463876900	-1.174692305	-5.092461538	-4.728369254	-4.991507662
231.5		-2.14616000	-1.521492292	-7.524049967	-3.486984615	-0.841369223		-1.526692285	-1.247569228	-5.470846154	-5.101723100	-5.201461508
231.0	-8.316795107	-2.21864000	-1.532123062	-7.956816633	-3.703815385	-0.861661531	-7.319146713	-1.600861515	-1.311107689	-5.749292308	-5.480830792	-5.370676892
230.5		-2.16438000	-1.532230754	-8.325533300	-3.893307692	-0.840353838		-1.694169208	-1.359184612	-5.994584615	-5.859353869	-5.523353815
230.0	-8.832742574	-2.08070000	-1.531830754	-8.723849967	-4.106246154	-0.789999992	-8.018603422	-1.812815362	-1.404061535	-6.297446154	-6.246707715	-5.707446123
229.5		-2.08994000	-1.542323062	-9.227083300	-4.378153846	-0.729907685		-1.953369208	-1.468569228	-6.706646154	-6.648646177	-5.956338431
229.0	-9.293242440	-2.24932000	-1.575661523	-9.834766633	-4.693276923	-0.667876915	-8.622553960	-2.099599977	-1.565799997	-7.193569231	-7.053384638	-6.259553815
228.5		-2.51338000	-1.639461523	-10.472633300	-4.991707692	-0.597692300		-2.226184592	-1.685276920	-7.674215385	-7.438630792	-6.567676892
228.0	-9.741234488	-2.77444000	-1.731830754	-11.051449970	-5.216123077	-0.517446146	-9.166767049	-2.309199977	-1.800923074	-8.071584615	-7.790769254	-6.826384585
227.5		-2.94358000	-1.842923062	-11.534749970	-5.358553846	-0.450153838		-2.340184592	-1.895292305	-8.369276923	-8.114092331	-7.011969200
227.0	-10.206313110	-3.00768000	-1.964030754	-11.962783300	-5.465261538	-0.440461531	-9.700593687	-2.336338438	-1.975661535	-8.615830769	-8.420107715	-7.143061508
226.5		-3.02366000	-2.093861523	-12.414666630	-5.594461538	-0.521492300		-2.336138438	-2.063984612	-8.879676923	-8.709507715	-7.262461508
226.0	-10.704448100	-3.06272000	-2.231107677	-12.938366630	-5.763400000	-0.675784608	-10.261154680	-2.377015362	-2.167738458	-9.193507692	-8.966753869	-7.403430738
225.5		-3.15186000	-2.357015369	-13.502033300	-5.932415385	-0.826230762		-2.467261515	-2.260523074	-9.530938462	-9.172046177	-7.563276892
225.0	-11.246863010	-3.25566000	-2.428030754	-14.005499970	-6.041353846	-0.874199992	-10.853735430	-2.575215362	-2.295399997	-9.829046154	-9.316876946	-7.703492277
224.5		-3.30884000	-2.396953831	-14.346849970	-6.067476923	-0.764246146		-2.649246131	-2.244061535	-10.033661540	-9.408123100	-7.779861508
224.0	-11.836349740	-3.27214000	-2.253169215	-14.497433300	-6.053030769	-0.529861531	-11.450372440	-2.656876900	-2.128676920	-10.132261540	-9.461092331	-7.784092277
223.5		-3.16870000	-2.047846138	-14.529066630	-6.076246154	-0.283969223		-2.611538438	-2.015753843	-10.155876920	-9.493676946	-7.764630738
223.0	-12.453867380	-3.07206000	-1.874030754	-14.570316630	-6.188523077	-0.155661531	-12.009519890	-2.563030746	-1.973584612	-10.157030770	-9.528092331	-7.803953815
222.5		-3.05364000	-1.809338446	-14.722449970	-6.371553846	-0.214199992		-2.559261515	-2.026476920	-10.183461540	-9.592246177	-7.962246123
222.0	-13.059882300	-3.12914000	-1.865553831	-14.997299970	-6.551184615	-0.431230762	-12.496392400	-2.611738438	-2.142292305	-10.261246150	-9.709830792	-8.229353815
221.5		-3.24580000	-1.985830754	-15.321266630	-6.655938462	-0.704307685		-2.693353823	-2.260984612	-10.389215380	-9.881984638	-8.524799969
221.0	-13.621505640	-3.32214000	-2.090461523	-15.596249970	-6.669015385	-0.921815377	-12.885238950	-2.765830746	-2.337923074	-10.541784620	-10.077661560	-8.748661508
220.5		-3.30970000	-2.130630754	-15.764333300	-6.631138462	-1.022738454		-2.809384592	-2.367553843	-10.679092310	-10.246200020	-8.844092277
220.0	-14.140356710	-3.22968000	-2.109261523	-15.828949970	-6.597076923	-1.015307685	-13.146743940	-2.829415362	-2.375246151	-10.764000000	-10.346600020	-8.824707662
219.5		-3.15704000	-2.062538446	-15.828599970	-6.588861538	-0.953153838		-2.840815362	-2.393569228	-10.779923080	-10.372153870	-8.752938431
219.0	-14.645527350	-3.16594000	-2.028876908	-15.797966630	-6.586215385	-0.895938454	-13.246982400	-2.850384592	-2.446246151	-10.739384620	-10.352969250	-8.694046123
218.5		-3.27736000	-2.032692292	-15.750716630	-6.555707692	-0.883169223		-2.853846131	-2.545615382	-10.676369230	-10.336800020	-8.681415354
218.0	-15.149134520	-3.44456000	-2.084569215	-15.687099970	-6.484400000	-0.928769223	-13.171941840	-2.844676900	-2.691876920	-10.627338460	-10.362046180	-8.709015354
217.5		-3.58268000	-2.182769215	-15.606233300	-6.386615385	-1.026338454		-2.821446131	-2.865630766	-10.613230770	-10.438061560	-8.744046123
217.0	-15.605055630	-3.62070000	-2.308953831	-15.509899970	-6.285369231	-1.153738454	-12.954871180	-2.787107669	-3.023707689	-10.633692310	-10.540461560	-8.747584585
216.5		-3.54336000	-2.427969215	-15.403183300	-6.194646154	-1.277969223		-2.745923054	-3.115353843	-10.674507690	-10.622476950	-8.696784585
216.0	-15.911162120	-3.39926000	-2.502707677	-15.300649970	-6.120953846	-1.366369223	-12.673146420	-2.704153823	-3.116984612	-10.720107690	-10.638615410	-8.601769200
215.5		-3.27178000	-2.515999985	-15.231199970	-6.075061538	-1.402799992		-2.671492285	-3.058092305	-10.761861540	-10.570553870	-8.504492277
215.0	-15.954771970	-3.22994000	-2.479815369	-15.226866630	-6.072769231	-1.398553838	-12.413608090	-2.656138438	-3.009353843	-10.797876920	-10.440292330	-8.452646123
214.5		-3.29086000	-2.422615369	-15.297883300	-6.120076923	-1.388892300		-2.656707669	-3.035999997	-10.827076920	-10.300892330	-8.464553815
214.0	-15.661229130	-3.41936000	-2.369092292	-15.419183300	-6.201430769	-1.417938454	-12.248039480	-2.664261515	-3.153399997	-10.845369230	-10.211123100	-8.517307662
213.5		-3.56408000	-2.333769215	-15.549649970	-6.289538462	-1.522061531		-2.680369208	-3.323138458	-10.850692310	-10.213015410	-8.573446123
213.0	-15.011660200	-3.69980000	-2.331369215	-15.670683300	-6.370323077	-1.717538454	-12.248223860	-2.735599977	-3.490061535	-10.855492310	-10.325507720	-8.621138431
212.5		-3.83828000	-2.384307677	-15.804383300	-6.456661538	-1.990399992		-2.881984592	-3.624184612	-10.894646150	-10.549338480	-8.683907662
212.0	-14.032420940	-3.99858000	-2.509723062	-15.987749970	-6.574015385	-2.289123069	-12.509483010	-3.152353823	-3.730553843	-11.013800000	-10.867800020	-8.784630738
211.5		-4.16742000	-2.693599985	-16.227566630	-6.731815385	-2.531723069		-3.516215362	-3.826030766	-11.237246150	-11.239953870	-8.900938431
211.0	-12.782476780	-4.29428000	-2.881553831	-16.485999970	-6.910200000	-2.638830762	-13.117366880	-3.876476900	-3.914215382	-11.537569230	-11.601338480	-8.965199969
210.5		-4.33394000	-3.005599985	-16.717599970	-7.077123077	-2.583907685		-4.123323054	-3.985846151	-11.838800000	-11.888030790	-8.918415354
210.0	-11.349773310	-4.30098000	-3.033923062	-16.921716630	-7.219323077	-2.424184608	-14.044710900	-4.210938438	-4.040769228	-12.062138460	-12.074461560	-8.767969200
209.5		-4.28310000	-3.003584600	-17.153549970	-7.357861538	-2.277953838		-4.197261515	-4.103399997	-12.182553850	-12.192630790	-8.589661508
209.0	-9.840180258	-4.39358000	-3.005292292	-17.476883300	-7.535415385	-2.252123069	-15.062521510	-4.212538438	-4.212107689	-12.244753850	-12.309615410	-8.468246123
208.5		-4.69642000	-3.125138446	-17.903216630	-7.788261538	-2.372799992		-4.378738438	-4.390999997	-12.316846150	-12.477538480	-8.432323046
208.0	-8.345328565	-5.16262000	-3.384261523	-18.377216630	-8.126276923	-2.577338454	-15.773778210	-4.739030746	-4.629769228	-12.419092310	-12.699046180	-8.441846123
207.5		-5.68882000	-3.721599985	-18.819216630	-8.531338462	-2.777507685		-5.245784592	-4.887507689	-12.496292310	-12.936523100	-8.430738431
207.0	-6.903858450	-6.16046000	-4.034999985	-19.178216630	-8.967676923	-2.937907685	-15.780415700	-5.808230746	-5.114907689	-12.466507690	-13.150630790	-8.353938431
206.5		-6.51218000	-4.252569215	-19.437549970	-9.391261538	-3.097523069		-6.358630746	-5.276107689	-12.303415380	-13.325292330	-8.194630738
206.0	-5.491591855	-6.74902000	-4.382138446	-19.571716630	-9.753415385	-3.314292300	-14.870280000	-6.888215362	-5.356399997	-12.068584620	-13.453723100	-7.937861508
205.5		-6.92346000	-4.500969215	-19.503549970	-10.002907690	-3.587938454		-7.430753823	-5.355292305	-11.852215380	-13.504276950	-7.552969200
205.0	-4.060552366	-7.08914000	-4.692723062	-19.121049970	-10.094969230	-3.839461531	-13.088911700	-8.010923054	-5.273723074	-11.671723080	-13.408707720	-7.009184585
204.5		-7.25980000	-4.979246138	-18.351383300	-10.010215380	-3.971938454		-8.598553823	-5.107338458	-11.428030770	-13.095692330	-6.305523046
204.0	-2.604670341	-7.39780000	-5.299030754	-17.228716630	-9.776400000	-3.957523069	-10.678087660	-9.107892285	-4.852753843	-10.973369230	-12.548292330	-5.478615354
203.5		-7.44280000	-5.547169215	-15.888266630	-9.474953846	-3.868092300		-9.449938438	-4.524030766	-10.239523080	-11.838138480	-4.579261508
203.0	-1.206899413	-7.36796000	-5.646015369	-14.478716630	-9.214323077	-3.820061531	-7.978778455	-9.606061515	-4.165015382	-9.311876923	-11.103907720	-3.644215354
202.5		-7.22496000	-5.596415369	-13.056333300	-9.073138462	-3.885046146		-9.667492285	-3.841184612	-8.377138462	-10.480384640	-2.690753815
202.0	-0.034385900	-7.13414000	-5.480123062	-11.550266630	-9.047276923	-4.045969223	-5.384323221	-9.801369208	-3.608615382	-7.584600000	-10.019092330	-1.731292277
201.5		-7.21132000	-5.417723062	-9.831666633	-9.046553846	-4.227953838		-10.155123050	-3.478230766	-6.937723077	-9.649907715	-0.781215354
201.0	0.720497733	-7.47798000	-5.507123062	-7.832133300	-8.955507692	-4.360169223	-3.311974532	-10.760384590	-3.401707689	-6.302923077	-9.212461562	0.155276954
200.5		-7.82796000	-5.769738446	-5.610649967	-8.715076923	-4.403815377		-11.503799980	-3.289523074	-5.516015385	-8.545830792	1.104907723
200.0	0.927909173	-8.08718000	-6.127430754	-3.309699967	-8.353338462	-4.331646146	-2.099199813	-12.185938440	-3.047538458	-4.485000000	-7.584815408	2.120384646
199.5		-8.12628000	-6.428476908	-1.039416633	-7.932861538	-4.103615377		-12.627476900	-2.610446151	-3.205369231	-6.397923100	3.242184646
199.0	0.597841273	-7.93752000	-6.521292292	1.204833367	-7.462969231	-3.685553838	-1.824886917	-12.752769210	-1.963076920	-1.699030769	-5.135338485	4.452969262
198.5		-7.61676000	-6.338476908	3.516333367	-6.867307692	-3.099123069		-12.606676900	-1.153123074	0.035323077	-3.921646177	5.663553877
198.0	-0.094924294	-7.27356000	-5.931584600	5.969000033	-6.050646154	-2.443538454	-2.201620040	-12.310353820	-0.292384612	1.989369231	-2.776600023	6.748246185
197.5		-6.95232000	-5.424615369	8.531416700	-5.010307692	-1.850615377		-11.995569210	0.470292311	4.054707692	-1.630646177	7.608861569
197.0	-0.865525340	-6.62900000	-4.924692292	11.081216700	-3.885230769	-1.407415377	-2.693771818	-11.753969210	1.012769234	5.979000000	-0.423138485	8.223692338
196.5		-6.27202000	-4.472999985	13.496216700	-2.886569231	-1.121999992		-11.614353820	1.312138465	7.452723077	0.803815362	8.645492338
196.0	-1.440287468	-5.89766000	-4.079707677	15.727233370	-2.163138462	-0.965507685	-2.832034515	-11.544461520	1.468876926	8.296461538	1.903938438	8.948476954
195.5		-5.56302000	-3.791707677	17.788616700	-1.714153846	-0.938061531		-11.470476900	1.648784618	8.610230769	2.727076900	9.163461569
195.0	-1.681224884	-5.30632000	-3.692753831	19.699616700	-1.415430769	-1.073292300	-2.493442401	-11.307015360	1.974015388	8.747953846	3.240476900	9.253876954
194.5		-5.09612000	-3.803769215	21.455783370	-1.121723077	-1.360953838		-10.986507670	2.444830772	9.107400000	3.570646131	9.156153877
194.0		-4.84124000	-3.977584600	23.062283370	-0.751046154	-1.667292300		-10.474692280	2.951507695	9.877615385	3.930646131	8.853984646
193.5		-4.45502000	-3.927292292	24.564116700	-0.294046154	-1.758553838		-9.769230746	3.358692311	10.932415380	4.488446131	8.420215415
193.0		-3.92012000	-3.417446138	26.006116700	0.227953846	-1.444076915		-8.892969208	3.586615388	11.950076920	5.270215362	7.981430800
192.5		-3.30342000	-2.475030754	27.338616700	0.794415385	-0.732523069		-7.895615362	3.629723080	12.662600000	6.156446131	7.628107723
192.0		-2.71456000	-1.423430754	28.379450030	1.378553846	0.137661546		-6.861615362	3.521661542	13.038369230	6.958938438	7.348153877
191.5		-2.24460000	-0.680815369	28.910450030	1.928492308	0.835061546		-5.905553823	3.301292311	13.266276920	7.520738438	7.047384646
191.0		-1.92760000	-0.476307677	28.856116700	2.375830769	1.139123085		-5.141123054	3.013369234	13.575661540	7.783169208	6.643661569
190.5		-1.74300000	-0.715338446	28.386116700	2.672738462	1.056600008		-4.635153823	2.724369234	14.053015380	7.795169208	6.151907723
190.0		-1.64486000	-1.092784600	27.834783370	2.822430769	0.774784623		-4.378553823	2.512569234	14.598830770	7.672861515	5.684138492
