# Supplementary material for: Molecular hybridization strategy for tuning bioactive peptide function
Source: Commun Biol. 2023 Oct 19;6:1067. doi: 10.1038/s42003-023-05254-7 (PMC10587126; doi:10.1038/s42003-023-05254-7)
Supplement: Supplementary file 10 — Supplementary Data 8 [file 42003_2023_5254_MOESM10_ESM.txt]

	VmCT1-NH2	Anoplina-NH2	Anoplina-VmCT1-NH2	Protonectina-NH2	Protonectina-VmCT1-NH2	VmCT1-Protonectina-NH2	Decoralina-NH2	Decoralina-VmCT1-NH2	VmCT1-Decoralina-NH2	Temporina A-NH2	Temporina A-VmCT1-NH2	VmCT1-Temporina A-NH2
260.0	-3.869380000e-007	0.000000000	1.538460000e-008	0.000000000	4.615380000e-008	3.846150000e-008	4.266200000e-012	3.846150000e-008	3.076920000e-008	-3.846150000e-008	2.307690000e-008	-2.307690000e-009
259.5		0.007500000	-0.001876908	-0.007750000	-0.012999954	0.000830808		0.004492346	0.009400031	0.000661500	-0.009061515	-0.001953848
259.0	0.012820684	0.022280000	-0.003061523	-0.026633333	-0.039723031	0.005323115	0.009999263	0.012815423	0.030753877	0.007338423	-0.030984592	-0.004123079
258.5		0.027420000	0.003938477	-0.044866667	-0.055476877	0.014292346		0.014738500	0.049230800	0.028292269	-0.054492285	0.000292305
258.0	0.052516253	0.010520000	0.018723092	-0.048250000	-0.048153800	0.019338500	0.038927676	0.005384654	0.053923108	0.063415346	-0.071076900	0.012876921
257.5		-0.026500000	0.030061554	-0.029866667	-0.031999954	0.004353885		-0.008599962	0.044815415	0.097892269	-0.079107669	0.025507690
257.0	0.118046607	-0.068820000	0.025200015	0.000566667	-0.037230723	-0.041138423	0.080774620	-0.013815346	0.029015415	0.108353808	-0.080415362	0.025353844
256.5		-0.099780000	0.001876938	0.016766667	-0.084584569	-0.110261500		-0.002430731	0.010430800	0.077815346	-0.074999977	0.006046152
256.0	0.197253533	-0.113200000	-0.029846138	-0.010183333	-0.166923031	-0.181538423	0.119935838	0.018384654	-0.016292277	0.008092269	-0.061723054	-0.024738464
255.5		-0.119080000	-0.058599985	-0.091633333	-0.252384569	-0.234846115		0.028076962	-0.061123046	-0.079584654	-0.044753823	-0.049030772
255.0	0.264546931	-0.138460000	-0.084076908	-0.210400000	-0.304876877	-0.265184577	0.132331973	0.005923115	-0.127015354	-0.156076962	-0.037430746	-0.052600002
254.5		-0.189800000	-0.117553831	-0.328883333	-0.305123031	-0.281261500		-0.054153808	-0.202538431	-0.199600038	-0.056261515	-0.038215387
254.0	0.290408965	-0.273620000	-0.168846138	-0.411383333	-0.258492262	-0.292846115	0.096784503	-0.137538423	-0.266046123	-0.205507731	-0.107846131	-0.025723079
253.5		-0.366780000	-0.232215369	-0.443150000	-0.187953800	-0.301476885		-0.216984577	-0.298784585	-0.185600038	-0.179953823	-0.036276925
253.0	0.257194232	-0.432620000	-0.285230754	-0.432950000	-0.120569185	-0.303584577	0.010865824	-0.268892269	-0.296292277	-0.159138500	-0.245923054	-0.072061541
252.5		-0.443620000	-0.302907677	-0.399750000	-0.077092262	-0.300261500		-0.286553808	-0.269615354	-0.141600038	-0.280584592	-0.108784618
252.0	0.169803843	-0.400700000	-0.275661523	-0.357300000	-0.068199954	-0.300246115	-0.102119082	-0.281246115	-0.236492277	-0.137692346	-0.276092285	-0.109953848
251.5		-0.333053845	-0.216599985	-0.309983333	-0.095184569	-0.311261500		-0.271184577	-0.210415354	-0.142015423	-0.246461515	-0.054276925
251.0	0.053658708	-0.277440000	-0.152799985	-0.259950000	-0.151138415	-0.328507654	-0.204619204	-0.267169192	-0.194984585	-0.146000038	-0.218138438	0.045153844
250.5		-0.252960000	-0.108661523	-0.215533333	-0.220999954	-0.333523038		-0.266030731	-0.185446123	-0.145738500	-0.213953823	0.145538459
250.0	-0.058276207	-0.252240000	-0.093615369	-0.190533333	-0.282892262	-0.306353808	-0.268904568	-0.256338423	-0.174292277	-0.144815423	-0.240323054	0.200476921
249.5		-0.254880000	-0.102107677	-0.195050000	-0.314615338	-0.242138423		-0.230784577	-0.157215354	-0.150246192	-0.285046131	0.187261536
249.0	-0.140909326	-0.248520000	-0.122369215	-0.227100000	-0.304846108	-0.158830731	-0.294815379	-0.194723038	-0.137338431	-0.165523115	-0.326273215	0.116092305
248.5		-0.237600000	-0.145846138	-0.273433333	-0.262676877	-0.090230731		-0.163292269	-0.126015354	-0.187138500	-0.347738438	0.017569228
248.0	-0.186448949	-0.233940000	-0.170307677	-0.318150000	-0.215799954	-0.068338423	-0.306351099	-0.149507654	-0.137861508	-0.207461577	-0.350476900	-0.076800002
247.5		-0.241820000	-0.196169215	-0.350350000	-0.194397445	-0.104938423		-0.153892269	-0.179799969	-0.220984654	-0.352261515	-0.145353848
247.0	-0.204249136	-0.254180000	-0.220769215	-0.364616667	-0.209892262	-0.182846115	-0.331524411	-0.164876885	-0.240169200	-0.228184654	-0.373061515	-0.175246156
246.5		-0.263340000	-0.235799985	-0.357066667	-0.245707646	-0.262784577		-0.170769192	-0.288292277	-0.234938500	-0.416923054	-0.160046156
246.0	-0.212841560	-0.273220000	-0.230199985	-0.325416667	-0.269507646	-0.305184577	-0.384483013	-0.173476885	-0.290553815	-0.249800038	-0.465784592	-0.105061541
245.5		-0.298960000	-0.196999985	-0.276516667	-0.259415338	-0.295507654		-0.191692269	-0.235507662	-0.282107731	-0.493599977	-0.036000002
245.0	-0.229212283	-0.353060000	-0.140553831	-0.234000000	-0.223892262	-0.255907654	-0.464132947	-0.248799962	-0.148846123	-0.340369269	-0.491092285	0.003076921
244.5		-0.432140000	-0.080123062	-0.234633333	-0.199230723	-0.231369192		-0.354230731	-0.082784585	-0.428461577	-0.479461515	-0.030584618
244.0	-0.261108334	-0.518220000	-0.045769215	-0.309900000	-0.226923031	-0.257384577	-0.564678696	-0.493246115	-0.082815354	-0.540600038	-0.499061515	-0.151953848
243.5		-0.594500000	-0.066630754	-0.464500000	-0.328476877	-0.332769192		-0.635369192	-0.155661508	-0.661076962	-0.581492285	-0.336153848
243.0	-0.306382724	-0.661720000	-0.156261523	-0.669100000	-0.494861492	-0.421092269	-0.683993805	-0.756646115	-0.264230738	-0.772446192	-0.729553823	-0.533061541
242.5		-0.739220000	-0.304399985	-0.876066667	-0.694784569	-0.481199962		-0.858523038	-0.355646123	-0.867538500	-0.923369208	-0.698784618
242.0	-0.359301401	-0.848120000	-0.481615369	-1.047850000	-0.892215338	-0.501523038	-0.824702542	-0.967676885	-0.400723046	-0.954415423	-1.144353823	-0.820830772
241.5		-0.990540000	-0.654476908	-1.177266667	-1.061953800	-0.508123038		-1.116061500	-0.412676892	-1.048353885	-1.391723054	-0.919076925
241.0	-0.419472937	-1.143400000	-0.800076908	-1.285366667	-1.196707646	-0.539153808	-0.996767294	-1.316830731	-0.429969200	-1.157492346	-1.673784592	-1.024738464
240.5		-1.274860000	-0.909630754	-1.400483333	-1.305615338	-0.609184577		-1.555738423	-0.478907662	-1.276384654	-1.984292285	-1.156030772
240.0	-0.497378771	-1.371580000	-0.981969215	-1.537100000	-1.406430723	-0.696061500	-1.227555435	-1.804830731	-0.549184585	-1.394461577	-2.291999977	-1.308707695
239.5		-1.454560000	-1.018123062	-1.690750000	-1.515538415	-0.761799962		-2.046523038	-0.603738431	-1.511000038	-2.559523054	-1.466092310
239.0	-0.612975572	-1.568360000	-1.025984600	-1.850416667	-1.641753800	-0.787307654	-1.568833276	-2.288076885	-0.613661508	-1.641553885	-2.777092285	-1.617707695
238.5		-1.749860000	-1.029723062	-2.015333333	-1.789538415	-0.788769192		-2.555799962	-0.586799969	-1.809323115	-2.978892285	-1.770584618
238.0	-0.787934252	-2.000840000	-1.068538446	-2.200216667	-1.968676877	-0.801846115	-2.082753577	-2.876169192	-0.565184585	-2.030000038	-3.223969208	-1.944815387
237.5		-2.286880000	-1.177553831	-2.424833333	-2.200184569	-0.850599962		-3.260153808	-0.594553815	-2.303553885	-3.556892285	-2.158215387
237.0	-1.035482943	-2.563960000	-1.363538446	-2.697016667	-2.507538415	-0.930153808	-2.807242244	-3.701615346	-0.692999969	-2.617415423	-3.981538438	-2.413200002
236.5		-2.811320000	-1.598999985	-3.004283333	-2.896338415	-1.016569192		-4.186246115	-0.843307662	-2.953800038	-4.468123054	-2.696984618
236.0	-1.352952567	-3.044600000	-1.843646138	-3.321716667	-3.339661492	-1.090646115	-3.727518560	-4.700015346	-1.010076892	-3.293630808	-4.982753823	-2.994569233
235.5		-3.300260000	-2.075476908	-3.630783333	-3.786261492	-1.151153808		-5.231092269	-1.162323046	-3.617938500	-5.511076900	-3.302323079
235.0	-1.722078360	-3.606660000	-2.302338446	-3.935100000	-4.191230723	-1.207061500	-4.782099661	-5.769984577	-1.283553815	-3.913430808	-6.058999977	-3.628861541
234.5		-3.966040000	-2.543507677	-4.261000000	-4.547753800	-1.260861500		-6.314738423	-1.368738431	-4.182738500	-6.638138438	-3.982538464
234.0	-2.119715276	-4.360380000	-2.802246138	-4.642416667	-4.894461492	-1.303138423	-5.901746644	-6.879738423	-1.421046123	-4.449892346	-7.255446131	-4.358461541
233.5		-4.772260000	-3.059784600	-5.100033333	-5.291138415	-1.324630731		-7.497123038	-1.455061508	-4.751892346	-7.916030746	-4.739738464
233.0	-2.535639291	-5.200740000	-3.298353831	-5.628733333	-5.779892262	-1.333030731	-7.048379960	-8.202030731	-1.498738431	-5.119430808	-8.630538438	-5.113861541
232.5		-5.658960000	-3.528046138	-6.200733333	-6.359830723	-1.356092269		-9.008138423	-1.582999969	-5.562246192	-9.413292285	-5.488600002
232.0	-2.985401419	-6.157700000	-3.787276908	-6.781350000	-6.991630723	-1.425907654	-8.223032106	-9.892661500	-1.721753815	-6.070876962	-10.269630750	-5.890784618
231.5		-6.690780000	-4.112846138	-7.347316667	-7.625861492	-1.556353808		-10.806738420	-1.900784585	-6.630923115	-11.184030750	-6.346723079
231.0	-3.503911872	-7.235100000	-4.508138446	-7.896350000	-8.232599954	-1.730123038	-9.444023797	-11.706569190	-2.089276892	-7.233107731	-12.121661520	-6.860492310
230.5		-7.764120000	-4.939784600	-8.442400000	-8.811984569	-1.903261500		-12.582076880	-2.265876892	-7.867769269	-13.043492280	-7.406676925
230.0	-4.116610657	-8.262520000	-5.364399985	-8.999816667	-9.381323031	-2.022169192	-10.720389400	-13.459230730	-2.433261508	-8.511000038	-13.924461520	-7.940707695
229.5		-8.730920000	-5.758646138	-9.567183333	-9.952876877	-2.044738423		-14.373830730	-2.605123046	-9.120753885	-14.762846130	-8.416830772
229.0	-4.805456364	-9.180920000	-6.126230754	-10.123350000	-10.521338420	-1.958815346	-12.040943510	-15.337338420	-2.778030738	-9.654169269	-15.577784590	-8.804030772
228.5		-9.628800000	-6.481707677	-10.641966670	-11.070276880	-1.792538423		-16.321907650	-2.919246123	-10.096446190	-16.398230750	-9.098261541
228.0	-5.497981826	-10.093460000	-6.831784600	-11.115983330	-11.588784570	-1.608969192	-13.374711150	-17.275292270	-2.986815354	-10.477000040	-17.248692280	-9.329692310
227.5		-10.594940000	-7.171446138	-11.572716670	-12.080723030	-1.480215346		-18.153292270	-2.965892277	-10.855676960	-18.136846130	-9.557446156
227.0	-6.094615883	-11.145480000	-7.492630754	-12.062950000	-12.556707650	-1.449123038	-14.671726730	-18.945138420	-2.886676892	-11.285200040	-19.045153820	-9.842892310
226.5		-11.735440000	-7.791646138	-12.627233330	-13.018538420	-1.502169192		-19.674984580	-2.806261508	-11.776661580	-19.934538440	-10.210353850
226.0	-6.518597390	-12.327560000	-8.069061523	-13.263416670	-13.454476880	-1.576846115	-15.868749690	-20.381907650	-2.771169200	-12.294353880	-20.758999980	-10.623169230
225.5		-12.872500000	-8.327338446	-13.922150000	-13.853661490	-1.604569192		-21.092215350	-2.793923046	-12.784292350	-21.485461520	-11.001569230
225.0	-6.753453996	-13.338580000	-8.572107677	-14.535950000	-14.224492260	-1.560276885	-16.910160280	-21.803907650	-2.859692277	-13.213753880	-22.108538440	-11.275230770
224.5		-13.731200000	-8.813846138	-15.058633330	-14.593261490	-1.479707654		-22.489446120	-2.948523046	-13.590430810	-22.650538440	-11.430461540
224.0	-6.841622941	-14.081340000	-9.061969215	-15.484433330	-14.976769180	-1.429092269	-17.777029350	-23.113446120	-3.047338431	-13.947184650	-23.146076900	-11.511846160
223.5		-14.411960000	-9.312476908	-15.835233330	-15.353092260	-1.451569192		-23.652676880	-3.143369200	-14.307184650	-23.623307670	-11.578415390
223.0	-6.853460697	-14.714640000	-9.541492292	-16.134350000	-15.663476880	-1.534199962	-18.495722500	-24.106523040	-3.215938431	-14.661092350	-24.091307670	-11.656000000
222.5		-14.961900000	-9.714969215	-16.394083330	-15.854092260	-1.622369192		-24.490215350	-3.244953815	-14.975492350	-24.541153820	-11.728738460
222.0	-6.856364297	-15.143280000	-9.810753831	-16.624750000	-15.925630720	-1.667015346	-19.109383450	-24.820984580	-3.232999969	-15.223230810	-24.955461520	-11.771507690
221.5		-15.287580000	-9.836769215	-16.847466670	-15.946399950	-1.663338423		-25.105907650	-3.216584585	-15.406738500	-25.315307670	-11.786123080
221.0	-6.904552897	-15.444240000	-9.831215369	-17.088150000	-16.010399950	-1.649199962	-19.634544470	-25.341753810	-3.248169200	-15.553630810	-25.601153820	-11.803476930
220.5		-15.639920000	-9.845169215	-17.352650000	-16.173169180	-1.668630731		-25.524676880	-3.358369200	-15.690523120	-25.792538440	-11.852646160
220.0	-7.041580504	-15.853360000	-9.918830754	-17.610150000	-16.413784570	-1.734430731	-20.048896210	-25.657292270	-3.529323046	-15.820369270	-25.874692280	-11.931323080
219.5		-16.035300000	-10.063261520	-17.805816670	-16.653784570	-1.821246115		-25.747138420	-3.703507662	-15.924061580	-25.855923050	-12.007461540
219.0	-7.292686106	-16.155040000	-10.254307680	-17.900650000	-16.813323030	-1.891276885	-20.327363690	-25.800984580	-3.821784585	-15.981446190	-25.779923050	-12.047784620
218.5		-16.227520000	-10.440523060	-17.904150000	-16.859938420	-1.927092269		-25.819446120	-3.860184585	-15.992984650	-25.717307670	-12.042738460
218.0	-7.645417724	-16.294940000	-10.563661520	-17.869983330	-16.814553800	-1.943507654	-20.489060430	-25.800061500	-3.837584585	-15.980369270	-25.727923050	-12.005076930
217.5		-16.381800000	-10.584015370	-17.854816670	-16.721630720	-1.971246115		-25.740523040	-3.792507662	-15.970830810	-25.822384590	-11.946984620
217.0	-8.039581487	-16.468540000	-10.497630750	-17.877483330	-16.611015340	-2.029953808	-20.605155120	-25.639138420	-3.752015354	-15.978523120	-25.951923050	-11.861661540
216.5		-16.509720000	-10.336138450	-17.911983330	-16.486553800	-2.114999962		-25.493292270	-3.718615354	-15.998369270	-26.046999980	-11.728138460
216.0	-8.392983166	-16.479800000	-10.151492290	-17.921816670	-16.340399950	-2.209230731	-20.761320620	-25.306369190	-3.683153815	-16.018061580	-26.075615360	-11.536184620
215.5		-16.404920000	-9.998184600	-17.901483330	-16.179784570	-2.308138423		-25.099753810	-3.648738431	-16.035138500	-26.074999980	-11.310492310
215.0	-8.652967085	-16.352920000	-9.921923062	-17.888483330	-16.039169180	-2.434892269	-21.018093320	-24.919292270	-3.642446123	-16.066830810	-26.128384590	-11.113215390
214.5		-16.389780000	-9.951846138	-17.933483330	-15.968861490	-2.628430731		-24.819446120	-3.702861508	-16.143138500	-26.305615360	-11.018938460
214.0	-8.833995406	-16.538180000	-10.089692290	-18.056316670	-16.007938420	-2.909799962	-21.407001330	-24.830830730	-3.851461508	-16.286215420	-26.620999980	-11.075461540
213.5		-16.768680000	-10.300261520	-18.227150000	-16.161476880	-3.252553808		-24.936215350	-4.070630738	-16.491600040	-27.039923050	-11.275876930
213.0	-9.008211434	-17.028580000	-10.519892290	-18.394650000	-16.395938420	-3.584430731	-21.949677960	-25.079907650	-4.307430738	-16.727138500	-27.518999980	-11.562830770
212.5		-17.284520000	-10.691092290	-18.536316670	-16.659169180	-3.825230731		-25.208369190	-4.503892277	-16.954369270	-28.038846130	-11.864030770
212.0	-9.254738281	-17.546940000	-10.804153830	-18.688316670	-16.909784570	-3.936553808	-22.655096120	-25.312523040	-4.633876892	-17.158061580	-28.601153820	-12.133584620
211.5		-17.859020000	-10.909738450	-18.928150000	-17.139630720	-3.947061500		-25.438676880	-4.720015354	-17.361753880	-29.207615360	-12.367723080
211.0	-9.610094307	-18.260840000	-11.083338450	-19.323483330	-17.375938420	-3.934246115	-23.486380840	-25.659446120	-4.817661508	-17.614061580	-29.854538440	-12.585400000
210.5		-18.757880000	-11.365430750	-19.887150000	-17.664246110	-3.977353808		-26.025599960	-4.976615354	-17.956523120	-30.548384590	-12.796446160
210.0	-10.056690390	-19.317080000	-11.727815370	-20.570483330	-18.043169180	-4.116123038	-24.338499930	-26.536523040	-5.207476892	-18.394523120	-31.314692280	-12.989246160
209.5		-19.887680000	-12.096476910	-21.290983330	-18.522092260	-4.340938423		-27.140215350	-5.475153815	-18.886061580	-32.177615360	-13.147215390
209.0	-10.545332850	-20.423920000	-12.410769220	-21.969816670	-19.074246110	-4.611569192	-25.066043070	-27.760061500	-5.722138431	-19.354215420	-33.121615360	-13.270953850
208.5		-20.891520000	-12.665584600	-22.554816670	-19.643938420	-4.884061500		-28.326523040	-5.903969200	-19.711446190	-34.080076900	-13.377446160
208.0	-11.020071530	-21.263920000	-12.900076910	-23.026983330	-20.167015340	-5.129246115	-25.538042680	-28.797138420	-6.014399969	-19.890369270	-34.970999980	-13.474969230
207.5		-21.526920000	-13.146707680	-23.399650000	-20.591476880	-5.342076885		-29.155292270	-6.087153815	-19.870369270	-35.748846130	-13.541507690
207.0	-11.418255660	-21.695120000	-13.388907680	-23.708983330	-20.887015340	-5.545430731	-25.657456120	-29.389599960	-6.175599969	-19.686369270	-36.413615360	-13.531523080
206.5		-21.815920000	-13.564076910	-23.986483330	-21.035476880	-5.783661500		-29.466523040	-6.321230738	-19.402676960	-36.964076900	-13.403400000
206.0	-11.650543700	-21.937120000	-13.604199980	-24.219316670	-21.013015340	-6.097938423	-25.326073060	-29.316830730	-6.525276892	-19.061907730	-37.338692280	-13.137769230
205.5		-22.048920000	-13.475292290	-24.325150000	-20.785169180	-6.490969192		-28.851446120	-6.738015354	-18.643446190	-37.416846130	-12.729630770
205.0	-11.587892930	-22.054320000	-13.184292290	-24.176650000	-20.324707650	-6.909676885	-24.409422780	-28.003292270	-6.876199969	-18.072369270	-37.087923050	-12.170200000
204.5		-21.805120000	-12.755907680	-23.672316670	-19.638092260	-7.270107654		-26.768984580	-6.866430738	-17.281292350	-36.331307670	-11.445615390
204.0	-11.076356700	-21.188920000	-12.207723060	-22.802650000	-18.772861490	-7.513661500	-22.767687690	-25.215292270	-6.692276892	-16.272676960	-35.224230750	-10.555892310
203.5		-20.199140000	-11.546630750	-21.655316670	-17.787169180	-7.648215346		-23.440830730	-6.411615354	-15.121307730	-33.867461520	-9.526876925
203.0	-9.981029267	-18.928680000	-10.782892290	-20.344316670	-16.701323030	-7.733369192	-20.334615760	-21.515753810	-6.123999969	-13.907769270	-32.291615360	-8.391384618
202.5		-17.495740000	-9.939215369	-18.920483330	-15.473030720	-7.818753808		-19.440984580	-5.903030738	-12.640107730	-30.426692280	-7.151784618
202.0	-8.243782773	-15.964480000	-9.037738446	-17.333983330	-14.025353800	-7.891876885	-17.153596540	-17.154215350	-5.740892277	-11.237107730	-28.156384590	-5.763600002
201.5		-14.320020000	-8.072076908	-15.476633330	-12.308492260	-7.886646115		-14.577523040	-5.548953815	-9.587015423	-25.403461520	-4.164615387
201.0	-5.936257981	-12.500060000	-6.991153831	-13.265166670	-10.343399950	-7.745953808	-13.323762230	-11.675061500	-5.216553815	-7.626092346	-22.175307670	-2.328323079
200.5		-10.440440000	-5.716353831	-10.696583330	-8.208138415	-7.477492269		-8.479169192	-4.683199969	-5.369538500	-18.546076900	-0.295169233
200.0	-3.283389000	-8.099020000	-4.187076908	-7.844700000	-5.977369185	-7.146815346	-8.928142977	-5.070830731	-3.969184585	-2.883338500	-14.607184590	1.845830767
199.5		-5.460000000	-2.404646138	-4.815600000	-3.666999954	-6.812907654		-1.527107654	-3.146784585	-0.242492346	-10.432461520	4.007799998
199.0	-0.633825657	-2.539620000	-0.441230754	-1.701400000	-1.229969185	-6.468753808	-4.067272236	2.124661577	-2.283861508	2.481246115	-6.070261515	6.147738459
198.5		0.604520000	1.593953862	1.446716667	1.396323123	-6.045553808		5.909153885	-1.408323046	5.210753808	-1.546738438	8.273938459
198.0	1.633981231	3.878980000	3.608430785	4.629116667	4.232953892	-5.478692269	0.994843650	9.855984654	-0.512799969	7.873261500	3.132800023	10.423538460
197.5		7.185740000	5.563446169	7.895166667	7.235938508	-4.774861500		13.939615420	0.420738492	10.438153810	7.976538485	12.630276920
197.0	3.241509374	10.458200000	7.473738477	11.317233330	10.314907740	-4.018984577	5.730941787	18.058861580	1.406184646	12.940861500	12.980646180	14.895430770
196.5		13.669220000	9.376415400	14.935533330	13.367184660	-3.313123038		22.078707730	2.452384646	15.447169190	18.093307720	17.167984610
196.0	4.112103718	16.804380000	11.293753860	18.696850000	16.298061580	-2.698307654	9.474248980	25.899784650	3.555769262	17.971784580	23.196384640	19.343523070
195.5		19.829880000	13.210861550	22.432850000	19.022830820	-2.121892269		29.489015420	4.677000031	20.425630730	28.124538480	21.291984610
195.0	4.382685779	22.688280000	15.074984630	25.905850000	21.467138510	-1.474892269	11.748574170	32.839630810	5.725184646	22.647784580	32.714076950	22.908138460
194.5		25.320280000	16.812184630	28.902683330	23.581907740	-0.671092269		35.896553880	6.585430800	24.504092270	36.847307720	24.154446150
194.0		27.685680000	18.354030780	31.316516670	25.363907740	0.286323115		38.528553880	7.189046185	25.961938420	40.467000020	25.057984610
193.5		29.758480000	19.663723090	33.166850000	26.861600050	1.292446192		40.586400040	7.573984646	27.080092270	43.561615410	25.661369230
193.0		31.511880000	20.748030780	34.556516670	28.149292350	2.186969269		42.006861580	7.873769262	27.929784580	46.138692330	25.968600000
192.5		32.920280000	21.644646170	35.603683330	29.285600050	2.830076962		42.868861580	8.227769262	28.532246120	48.207615410	25.937984610
192.0		33.983880000	22.389876940	36.396516670	30.280369280	3.164323115		43.352400040	8.679723108	28.868246120	49.777769250	25.535369230
191.5		34.747680000	22.988646170	36.982183330	31.098676970	3.230892346		43.632092350	9.148984646	28.939169190	50.868692330	24.806138460
191.0		35.288480000	23.416953860	37.384350000	31.694830820	3.136738500		43.799630810	9.499584646	28.812399960	51.526230790	23.901984610
190.5		35.675880000	23.653569250	37.622850000	32.053138510	2.997000038		43.869784650	9.648107723	28.605169190	51.833307720	23.034292310
190.0		35.943880000	23.717876940	37.727016670	32.208369280	2.888323115		43.843938500	9.620630800	28.424861500	51.905307720	22.383523070
