# Supplementary material for: Molecular hybridization strategy for tuning bioactive peptide function
Source: Commun Biol. 2023 Oct 19;6:1067. doi: 10.1038/s42003-023-05254-7 (PMC10587126; doi:10.1038/s42003-023-05254-7)
Supplement: Supplementary file 11 — Supplementary Data 9 [file 42003_2023_5254_MOESM11_ESM.txt]

Tempo	VmCT1	VmCT1	VmCT1	Anoplin	Anoplin	Anoplin	AV	AV	AV	Protonectin	Protonectin	Protonectin	PV	PV	PV	VP	VP	VP	Decoralin	Decoralin	Decoralin	VD	VD	VD	DV	DV	DV	Temporin A	Temporin A	Temporin A	VT	VT	VT	TV	TV	TV
0.0	100.0	100.0	100.0	100.0	100.0	100.0	100.0	100.0	100.0	100.0	100.0	100.0	100	100	100	100.0	100.0	100.0	100.0	100.0	100.0	100.0	100.0	100.0	100.0	100.0	100.0	100	100	100	100	100	100	100	100	100
0.5	28.5	24.4	26.5	22.7	28.8	20.2	31.1	34.0	0.0	0.0	0.0	0.0	98	85	88	24.2	22.1	20.2	71.0	65.0	0.0	33.7	43.8	94.3	13.4	10.6	0.0	0	0	0	0	0	0	0	0	0
1.0	6.3	8.5	7.4	20.4	17.5	19.1	27.7	32.8	0.0	0.0	0.0	0.0	0	0	0	14.7	16.0	11.8	26.0	23.0	0.0	66.3	77.3	49.4	0.0	0.0	0.0	0	0	0	0	0	0	0	0	0
2.0	10.5	13.9	11.9	14.2	14.0	0.0	39.7	49.0	0.0	0.0	0.0	0.0	0	0	0	3.6	3.6	4.4	29.0	23.0	0.0	38.2	88.5	63.8	0.0	0.0	0.0	0	0	0	0	0	0	0	0	0
4.0	0.0	0.0	0.0	0.0	0.0	0.0	26.2	41.8	0.0	0.0	0.0	0.0	0	0	0	0.0	0.0	0.0	0.0	0.0	0.0	66.4	45.3	44.7	0.0	0.0	0.0	0	0	0	0	0	0	0	0	0
6.0	0.0	0.0	0.0	0.0	0.0	0.0	0.0	0.0	0.0	0.0	0.0	0.0	0	0	0	0.0	0.0	0.0	0.0	0.0	0.0	56.9	59.8	0.0	0.0	0.0	0.0	0	0	0	0	0	0	0	0	0
