# Supplementary material for: Molecular hybridization strategy for tuning bioactive peptide function
Source: Commun Biol. 2023 Oct 19;6:1067. doi: 10.1038/s42003-023-05254-7 (PMC10587126; doi:10.1038/s42003-023-05254-7)
Supplement: Supplementary file 12 — Supplementary Data 10 [file 42003_2023_5254_MOESM12_ESM.txt]

Time (min)	Buffer + A. baumannii	Buffer + A. baumannii	Buffer + A. baumannii	Buffer + A. baumannii + NPN	Buffer + A. baumannii + NPN	Buffer + A. baumannii + NPN	PMB + A. baumannii + NPN	PMB + A. baumannii + NPN	PMB + A. baumannii + NPN	VmCT1 + A. baumannii + NPN	VmCT1 + A. baumannii + NPN	VmCT1 + A. baumannii + NPN	Temporin + A. baumannii + NPN	Temporin + A. baumannii + NPN	Temporin + A. baumannii + NPN	Temporin-VmCT1 + A. baumannii + NPN	Temporin-VmCT1 + A. baumannii + NPN	Temporin-VmCT1 + A. baumannii + NPN	VmCT1-Temporin + A. baumannii + NPN	VmCT1-Temporin + A. baumannii + NPN	VmCT1-Temporin + A. baumannii + NPN
0	0	0	0	0		0	0	0		0	0	0	0	0	0	0	0	0	0	0
1	1813	1155	528	22448		38026	59927	64062		110040	120655	122650	98295	113945	120989	118054	120283	123803	81301	80271
2	1886	1308	467	16976		40611	60812	64330		111388	123713	125846	99739	118331	123792	119696	122959	127203	79421	80485
3	1826	1254	513	16995		39039	61333	64388		112552	124644	127515	102129	118973	123370	121186	124768	128001	77794	79211
4	1834	1196	483	13600		38120	62038	63794		113555	126322	129897	103962	120263	123496	121888	126245	129442	75391	77062
5	1775	1295	501	14722		37950	62100	64404		113657	127753	130795	104726	119655	124644	123051	128110	129869	75302	76743
6	1751	1181	466	12195		38642	62252	63324		113619	127887	131511	105078	120879	125406	123907	129197	129720	72692	76209
7	1812	1246	477	13696		39899	62965	63284		113943	128507	132104	106323	121636	126087	124017	129095	130068	72919	75012
8	1771	1217	522	11897		39991	63086	63306		115178	128009	132387	105948	120712	124952	124201	130440	128961	71840	74384
9	1751	1214	482	12841		38405	64068	63802		113913	127736	132030	107677	121335	125935	124493	130627	129432	70814	73565
10	1704	1266	464	11118		39632	62483	63481		116091	128118	135459	106485	121974	125555	124692	128974	129221	70034	73139
11	1757	1203	511	11444		39624	63578	63193		114933	127948	134045	107669	122170	125707	124588	130751	128171	69309	72075
12	1677	1292	497	9378		39942	63298	62987		114426	127561	132681	107582	121472	127591	124481	130125	128204	69346	71396
13	1689	1141	479	14778		38833	63036	63106		113453	127163	133253	106856	121799	125832	124474	128511	128118	68288	70413
14	1727	1223	466	12123		39889	64629	62424		113349	127622	132755	107201	120928	125115	122394	129483	121744	67897	70182
15	1716	1251	473	12107		39109	63454	62434		113122	127402	133122	106979	122028	126160	123518	127525	121188	67339	70171
16	1747	1151	482	11825		39798	63956	62413		113152	126874	131935	108572	122540	126078	122530	127351	118198	67144	69902
17	1668	1197	515	19542		39458	63287	62098		112270	126959	132390	107597	122234	126107	121377	127713	112445	66297	67978
18	1753	1136	500	15450		39619	62272	62358		112110	125853	131991	107946	121574	125622	118319	127891	109957	66510	67248
19	1632	1119	562	13904		38809	62459	61572		111688	127022	131979	109171	120823	126214	118299	128227	108429	66115	67173
20	1638	1189	432	12243		39763	62319	61761		112681	125601	131705	108791	121943	125031	117722	128513	105015	65810	66608
21	1716	1149	515	14370		39822	63057	62088		110474	126935	130765	108837	121674	124962	118406	128111	105277	65374	66662
22	1638	1349	488	8894		39403	62732	61398		109183	124609	131258	108618	121879	126055	115015	129253	103565	64180	65882
23	1651	1228	498	14102		38815	62628	61471		109263	125165	129567	108185	121922	125589	115501	128922	107319	64126	66029
24	1632	1206	447	19436		39586	63208	61217		107538	125012	127420	107865	122301	125261	117622	127600	108018	64133	65769
25	1637	1112	523	17145		39507	64019	60637		104527	125014	126074	108026	121451	126557	118800	127048	109567	63861	65584
26	1663	1114	515	14333		39473	62459	60482		101068	121207	124956	108122	121275	124970	117178	133180	110900	63547	64713
27	1584	1188	506	8773		39520	62277	60122		104781	118147	123501	108245	121628	125650	118630	126881	109145	63470	64375
28	1605	1207	445	10018		39762	61986	60256		105124	119216	118628	108365	120747	125293	116820	127263	101719	63643	64621
29	1687	1133	484	11085		40400	61111	60561		95795	117340	114476	108544	121431	125036	115702	128039	95145	62418	64206
30	1628	1118	473	16307		39553	61609	60294		97012	116628	115582	108797	121314	124890	117939	127497	92759	63381	64490
