# Supplementary material for: Molecular hybridization strategy for tuning bioactive peptide function
Source: Commun Biol. 2023 Oct 19;6:1067. doi: 10.1038/s42003-023-05254-7 (PMC10587126; doi:10.1038/s42003-023-05254-7)
Supplement: Supplementary file 13 — Supplementary Data 11 [file 42003_2023_5254_MOESM13_ESM.txt]

Time (min)	Buffer + A. baumannii	Buffer + A. baumannii	Buffer + A. baumannii	Buffer + A. baumannii + DiSC3-5	Buffer + A. baumannii + DiSC3-5	Buffer + A. baumannii + DiSC3-5	PMB + P. aeruginosa + DiSC3-5	PMB + P. aeruginosa + DiSC3-5	PMB + P. aeruginosa + DiSC3-5	VmCT1 + A. baumannii + DiSC3-5	VmCT1 + A. baumannii + DiSC3-5	VmCT1 + A. baumannii + DiSC3-5	Temporin + A. baumannii + DiSC3-5	Temporin + A. baumannii + DiSC3-5	Temporin + A. baumannii + DiSC3-5	Temporin-VmCT1 + A. baumannii + DiSC3-5	Temporin-VmCT1 + A. baumannii + DiSC3-5	Temporin-VmCT1 + A. baumannii + DiSC3-5	VmCT1-Temporin + A. baumannii + DiSC3-5	VmCT1-Temporin + A. baumannii + DiSC3-5	VmCT1-Temporin + A. baumannii + DiSC3-5
0	0	0	0	0	0	0	0	0	0	0	0	0	0	0	0	0	0	0		0	0
1	2	0	0	3218	3562	3268	2585	2854	3576	2735	3660	2944	3032	2984	2611	2618	3090	3267		2753	2629
2	0	0	0	2985	3159	2986	2552	2660	3435	2388	3163	2575	2673	2777	2475	2488	2691	2781		2630	2504
3	0	0	0	2858	2877	2659	2321	2594	3024	2504	2942	2365	2364	2546	2312	2387	2450	2482		2446	2174
4	0	0	0	2408	2800	2567	2278	2372	2629	2369	2523	2163	2174	2425	2114	2131	2324	2338		2221	2113
5	0	0	0	2336	2700	2629	2250	2156	2443	1990	2303	2022	2213	2430	2095	2097	2153	2158		2162	2087
6	0	0	0	2228	2407	2290	2086	2141	2470	2152	2379	1921	1941	2202	1816	2060	2017	2095		2033	2035
7	0	5	0	2196	2384	2440	1924	2192	2317	2097	2144	1810	1985	2129	1909	2053	2051	2005		1938	1903
8	4	0	0	2087	2276	2208	2141	2008	2151	1935	2107	1975	1892	2090	1858	1852	1992	1883		1964	1921
9	0	0	0	2080	2336	2196	1963	2162	2015	1962	2003	1691	1849	1947	1701	1909	2003	1845		1944	1799
10	8	0	0	2018	2200	2174	1851	2019	2045	1782	1947	1804	1865	2057	1744	2021	1902	1752		1883	1822
11	0	0	0	2122	2192	2092	1945	1932	2008	1707	1972	1721	1814	2012	1765	1862	1773	1694		1771	1748
12	0	0	0	2004	2184	1998	1913	2035	1978	1835	1949	1657	1823	1881	1701	1808	1860	1713		1780	1665
13	0	0	0	2075	2115	2129	1849	1835	2015	1716	1918	1671	1724	1910	1590	1874	1772	1682		1748	1707
14	6	0	0	1950	2170	2011	1907	1885	1963	1592	1784	1573	1753	1863	1698	1786	1750	1706		1736	1660
15	0	1	0	1919	2030	1936	1906	1724	1928	1704	1840	1592	1611	1890	1546	1850	1810	1652		1694	1625
16	0	0	0	1905	2081	1946	1767	1769	1957	1588	1827	1663	1581	1831	1523	1802	1737	1703		1670	1763
17	0	0	1	1895	2088	2053	1782	1792	1834	1642	1715	1620	1624	1881	1717	1634	1771	1531		1772	1586
18	0	2	0	1952	2030	1884	1770	1757	1814	1551	1825	1476	1469	1849	1562	1541	1580	1598		1600	1591
19	0	0	0	1935	1977	1855	1898	1757	1806	1571	1710	1601	1514	1824	1444	1717	1765	1631		1615	1588
20	0	0	0	1872	1997	1885	1812	1753	1856	1608	1739	1514	1442	1651	1583	1645	1619	1544		1587	1443
21	0	0	0	1826	1944	1900	2593	2430	2626	2570	2617	2488	2645	3238	4232	2788	2682	2578		2617	2596
22	0	0	0	1844	1897	1817	2676	2596	2589	2633	2714	2497	2767	3216	4162	3016	2943	2799		2743	2698
23	0	0	0	1731	1790	1818	2691	2471	2682	2685	2659	2555	2621	3201	3742	2914	2999	2987		2870	2536
24	0	0	0	1790	1833	1751	2494	2656	2617	2780	2843	2666	2865	3211	3884	2983	3008	3042		2929	2867
25	0	0	0	1784	1815	1808	2686	2571	2562	2862	2787	2686	2944	3336	3890	3132	3016	3124		3123	2844
26	0	0	3	1764	1774	1714	2574	2368	2437	2834	2983	2842	2783	3162	4027	2947	2901	2918		2984	2927
27	0	0	0	1716	1737	1725	2564	2429	2442	2964	3016	2622	2776	3326	3985	3053	3011	3040		2981	2923
28	0	0	0	1749	1818	1797	2392	2476	2417	2966	3029	2644	2960	3290	3813	3032	3072	3035		3037	2777
29	3	0	0	1684	1787	1777	2494	2346	2462	2968	2895	2942	2981	3064	3656	3235	3092	3029		3094	2931
30	0	4	0	1746	1722	1765	2510	2291	2332	2965	2955	2922	2962	3202	3717	2975	3261	3068		3047	2800
31	0	0	0	1707	1761	1725	2381	2275	2406	2912	2976	2864	2832	3009	3594	3266	3097	2929		2962	2884
32	0	0	0	1718	1727	1727	2476	2303	2436	2882	2944	2791	3072	3086	3504	3082	3013	3075		3010	2943
33	1	0	0	1688	1756	1686	2346	2271	2255	2990	3077	2794	2857	3119	3616	3006	3280	3027		3067	2830
34	0	1	0	1731	1739	1635	2307	2440	2280	2894	3109	2845	2903	3086	3619	3158	3174	2997		2998	2866
35	0	0	0	1669	1743	1652	2270	2273	2276	3068	3102	2717	2996	3105	3325	3050	3201	3038		2876	2800
36	0	1	7	1699	1716	1745	2332	2201	2274	2995	3076	2960	2902	3131	3431	3170	3211	3008		3102	2928
37	0	0	1	1625	1598	1652	2266	2238	2314	3001	3002	2839	2901	3004	3306	3257	2981	2930		3147	2719
38	1	0	4	1575	1669	1532	2248	2294	2235	3021	2970	2828	2981	3108	3514	3145	3008	2977		2920	2904
39	0	0	5	1691	1723	1565	2158	2256	2265	2973	2890	2897	2924	2910	3378	3173	3126	3076		3012	2884
40	0	0	0	1644	1737	1716	2308	2284	2141	2905	2992	2840	2956	3070	3310	3105	3156	2926		3105	2975
41	0	0	0	1582	1673	1549	2272	2232	2248	3048	3051	2903	2967	3092	3284	3185	3170	2964		3132	2829
42	0	0	0	1600	1750	1596	2278	2209	2093	3039	3074	2873	2970	3017	3437	3165	2988	2994		3119	2899
43	4	4	0	1606	1627	1511	2183	2208	2184	2853	2965	2786	2926	2999	3286	3075	3160	3000		3053	2878
44	0	10	0	1657	1604	1640	2050	2186	2146	3035	2934	3022	2847	2832	3250	3042	3162	3088		3112	2876
45	0	0	0	1668	1691	1605	2184	2254	2120	2805	3050	2760	2936	3151	3316	3240	3204	3006		2980	3041
46	0	0	0	1621	1566	1502	2242	2168	2099	2895	3102	2785	2982	3088	3245	3202	3154	3073		2955	2786
47	0	0	0	1718	1609	1607	2176	2092	2197	3010	2965	2873	2865	2816	3335	3114	3099	3046		3061	2835
48	0	2	0	1541	1629	1571	2152	2244	2003	2999	2933	2839	2778	2954	3238	3062	3141	3191		2925	2854
49	0	0	0	1538	1557	1554	2134	2137	2010	2971	3111	2819	2882	3019	3074	3090	3144	3089		3024	2923
50	0	0	0	1548	1640	1469	2135	2174	1984	2974	2861	2827	2912	2899	3187	3123	3081	2985		2987	2855
51	0	0	0	1636	1655	1531	2188	1983	2110	2916	2877	2893	2884	2895	3296	3037	2946	3212		2946	2780
52	13	3	0	1588	1685	1561	2049	2078	2176	3154	3110	2836	2827	2810	3205	3103	3070	3059		2966	2533
53	0	0	0	1645	1636	1501	2118	2114	2086	3170	2915	2789	2729	2918	3016	3179	3013	3002		2938	2761
54	0	0	1	1496	1584	1504	2095	2216	1989	2980	2972	2841	2758	2895	3169	3030	3045	2889		3170	2723
55	0	0	4	1564	1637	1501	2060	2038	2048	3063	2878	2848	2706	2844	3087	3225	2951	2954		3098	2857
56	0	0	3	1588	1491	1644	2141	1981	2058	2828	2971	2837	2645	2899	3244	3045	3154	3027		2966	2775
57	0	0	0	1471	1512	1443	2144	2154	1982	2949	3120	3009	2834	2867	3215	3191	3116	2967		3055	2838
58	0	0	0	1578	1538	1514	1993	2068	1938	2851	2994	2794	2792	2866	3086	3089	3112	2935		2930	2624
59	3	0	0	1518	1593	1441	2010	2104	2243	3038	2917	2717	2722	2754	3045	3102	2879	2974		2801	2798
60	0	0	0	1584	1457	1528	2054	1987	1913	2770	2967	2751	2727	2968	3073	3085	3075	3027		2976	2740
61	0	0	0	1500	1499	1547	1980	2113	2145	2917	2984	2810	2673	2794	3023	3002	3150	2965		2859	2700
62	0	1	4	1514	1513	1480	2104	1971	1997	2820	2941	2619	2719	2836	2990	3089	3095	2981		2903	2672
63	9	0	0	1480	1588	1516	1986	2031	1888	3000	2951	2742	2896	2813	2882	2972	3005	3093		2964	2751
64	0	0	0	1587	1568	1474	2154	1980	1894	2837	2870	2727	2739	2790	3071	3142	2977	3054		2881	2724
65	0	0	0	1414	1492	1388	2104	2034	2051	2955	3012	2466	2704	2909	3001	3042	3009	3024		2722	2693
66	0	0	0	1419	1565	1473	1926	1975	1936	2944	2859	2714	2798	2736	2887	3115	3040	2932		2864	2745
67	1	9	2	1474	1471	1506	2020	2033	1919	2868	2870	2814	2563	2775	3051	3205	3172	2956		2889	2779
68	0	0	0	1482	1587	1551	2084	2114	1975	2840	2855	2879	2774	2862	3032	3012	3049	2950		2967	2568
69	0	12	0	1459	1448	1323	2020	1968	1923	2866	2829	2618	2706	2691	3116	3025	3107	3030		2768	2612
70	0	0	0	1556	1559	1546	2034	1964	1868	2963	2889	2696	2706	2764	3042	2957	2885	2849		2629	2721
71	0	0	0	1460	1544	1312	2055	1912	2132	2897	2915	2623	2640	2760	3055	2984	3176	2952		2774	2684
72	0	0	0	1400	1488	1387	1935	1997	2056	2840	2932	2605	2575	2813	2918	2982	2993	2964		2889	2605
73	1	14	0	1440	1370	1428	1888	1998	1803	2859	2809	2580	2744	2792	2984	3086	2976	2966		2783	2515
74	0	0	0	1590	1560	1441	2067	1950	1982	2892	2929	2609	2733	2684	2892	2965	3075	2993		2815	2579
75	0	0	0	1474	1491	1396	2163	1908	1929	2904	2849	2674	2684	2773	2991	3041	3001	2758		2939	2654
76	0	0	0	1373	1369	1376	2030	1989	1881	2842	2955	2613	2615	2681	2836	2992	2878	2892		2911	2591
77	11	0	5	1370	1485	1368	1934	2028	1795	2762	2934	2586	2617	2667	2789	3039	3049	2936		2837	2546
78	0	1	0	1495	1481	1349	2028	1916	1878	2768	2823	2549	2733	2789	2918	3029	2891	2937		2897	2661
79	0	0	0	1387	1444	1377	1916	1972	1898	2785	2729	2539	2691	2767	2887	3111	2895	2758		2926	2483
80	0	0	0	1445	1453	1384	1973	1978	1951	2825	2987	2517	2586	2761	2888	2968	2982	2918		2851	2496
