# Supplementary material for: Molecular hybridization strategy for tuning bioactive peptide function
Source: Commun Biol. 2023 Oct 19;6:1067. doi: 10.1038/s42003-023-05254-7 (PMC10587126; doi:10.1038/s42003-023-05254-7)
Supplement: Supplementary file 14 — Supplementary Data 12 [file 42003_2023_5254_MOESM14_ESM.txt]

	VmCT1	VmCT1	VmCT1	VmCT1	VmCT1	VmCT1	VmCT1	VmCT1	Temporin	Temporin	Temporin	Temporin	Temporin	Temporin	Temporin	Temporin	TV	TV	TV	TV	TV	TV	TV	TV	VT	VT	VT	VT	VT	VT	VT	VT	Control	Control	Control	Control	Control	Control	Control	Control	Polymyxin B	Polymyxin B	Polymyxin B	Polymyxin B	Polymyxin B	Polymyxin B	Polymyxin B	Polymyxin B
Day 2	600000	400000	200000	800000	200000	200000	400000	600000	800000	200000	400000	200000	200000	200000	400000	400000	40000	20000	20000	20000	80000	20000	40000	20000	60000	60000	80000	60000	80000	80000	20000	20000	4000000	2000000	2000000	6000000	8000000	1.20E+07	2000000	2000000	2000	4000	8000	8000	8000	4000	4000	2000
Day 4	200000	200000	400000	400000	800000	200000	600000	600000	40000	60000	60000	40000	200000	200000	400000	200000	2000	4000	6000	6000	6000	8000	2000	2000	20000	20000	40000	60000	20000	40000	60000	20000	2000000	2000000	4000000	2000000	2000000	2000000	4000000	2000000	2000	2000	2000	2000	4000	8000	4000	2000
