# Supplementary material for: Molecular hybridization strategy for tuning bioactive peptide function
Source: Commun Biol. 2023 Oct 19;6:1067. doi: 10.1038/s42003-023-05254-7 (PMC10587126; doi:10.1038/s42003-023-05254-7)
Supplement: Supplementary file 15 — Supplementary Data 13 [file 42003_2023_5254_MOESM15_ESM.txt]

Day	VmCT1	VmCT1	VmCT1	Temporin	Temporin	Temporin	TV	TV	TV	VT	VT	VT	Control	Control	Control	Polymyxin B	Polymyxin B	Polymyxin B
0	100	100	100	100	100	100	100	100	100	100	100	100	100	100	100	100	100	100
1	90	100	105	95	105	100	90	90	100	95	100	100	90	95	95	90	95	100
2	90	95	100	95	100	100	90	95	100	90	105	100	90	95	100	90	100	100
3	95	100	105	95	100	95	90	95	105	90	100	95	90	90	95	90	100	105
4	90	100	100	95	100	95	85	95	100	95	100	95	90	90	95	95	100	110
